# Supplementary material for: Pull-Down Assay-Guided Insights into the Effects of Latroeggtoxin-VI on Nerve Cells
Source: Toxins (Basel). 2021 Feb 12;13(2):136. doi: 10.3390/toxins13020136 (PMC7918074; doi:10.3390/toxins13020136)
Supplement: Supplementary file 1 [file toxins-13-00136-s001.zip]

Archive with 1 entries (1 files):
- toxins-1109763-supplementary.xlsx
