# Supplementary material for: Pull-Down Assay-Guided Insights into the Effects of Latroeggtoxin-VI on Nerve Cells
Source: Toxins (Basel). 2021 Feb 12;13(2):136. doi: 10.3390/toxins13020136 (PMC7918074; doi:10.3390/toxins13020136)
Supplement: Supplementary file 1 [file toxins-13-00136-s001.zip › toxins-1109763-supplementary.xlsx]

## Sheet: Proteins
			Supplementary Table S1. Main information on the identified LETX-VI interaction proteins
1	Accession	Description	Subcellular location*	Molecular function*	Biological process*	MW [kDa]	calc. pI
2	P63018	Heat shock cognate 71 kDa protein OS=Rattus norvegicus OX=10116 GN=Hspa8 PE=1 SV=1	lysosomal membrane,presynaptic cytosol, cytosol,lysosome,plasma membrane,autophagosome,cytoplasm,nucleus, lysosomal matrix,extracellular exosome,synaptic vesicle. (Lysosome,Cytosol,Autophagosome, Plasma membrane, Vesicle, Extracellular region)	protein binding,misfolded protein binding, unfolded protein binding,ATP binding,nucleotide binding,ATPase activity,RNA binding, ADP binding, G protein-coupled receptor binding, phosphatidylserine binding,ubiquitin protein ligase binding,signaling receptor binding,transcription factor binding. (Binding, Catalysis)	chaperone-mediated autophagy,protein refolding,protein targeting to lysosome involved in chaperone-mediated autophagy,vesicle-mediated transport,chaperone-mediated protein transport involved in chaperone-mediated autophagy, chaperone-mediated protein folding, negative regulation of transcription, DNA-templated,RNA splicing, mRNA processing,positive regulation of proteolysis,protein autophosphoryl…	70.8	5.52
	Sequence	Modifications				Theo. MH+ [Da]	Confidence (by Search Engine): Sequest HT
	ARFEELNADLFR					1480.75	High
	DAGTIAGLNVLR					1199.67	High
	FEELNADLFR					1253.62	High
	FELTGIPPAPR					1197.66	High
	IINEPTAAAIAYGLDK					1659.9	High
	IINEPTAAAIAYGLDKK					1787.99	High
	LLQDFFNGK					1081.57	High
	SQIHDIVLVGGSTR					1481.81	High
3	P11980	Pyruvate kinase PKM OS=Rattus norvegicus OX=10116 GN=Pkm PE=1 SV=3 还能调节翻译	nucleus,cytoplasm,rough endoplasmic reticulum, cytosol,pyruvate kinase complex. (Nucleus, Cytoplasm, Endoplasmic reticulum,Cytosol)	magnesium ion binding,potassium ion binding, catalytic activity, transferase activity, metal ion binding, kinase activity, ATP binding,nucleotide binding,ADP binding, mRNA binding,protein binding. (Binding, Catalysis)	glycolytic process, regulation of translation, pyruvate biosynthetic process, ATP biosynthetic process,glucose metabolic process, response to hypoxia,positive regulation of cytoplasmic translation, programmed cell death, cellular response to insulin stimulus, positive regulation of sprouting angiogenesis. (Carbohydrate metabolism,Oxidative phoshhorylation,Protein metabolism,Response to stimulus, …	57.8	7.06
	Sequence	Modifications				Theo. MH+ [Da]	Confidence (by Search Engine): Sequest HT
	AADVHEVR					896.458	High
	AATESFASDPILYRPVAVALDTK					2435.28	High
	DAVLDAWAEDVDLR					1587.76	High
	GDLGIEIPAEK					1141.61	High
	GSGTAEVELK					990.51	High
	GVNLPGAAVDLPAVSEK					1636.89	High
	KGVNLPGAAVDLPAVSEK					1764.99	High
	LDIDSAPITAR					1171.63	High
	NTGIICTIGPASR	1xCarbamidomethyl [C6]				1359.7	High
4	P04797	Glyceraldehyde-3-phosphate dehydrogenase OS=Rattus norvegicus OX=10116 GN=Gapdh PE=1 SV=3 还可负调节翻译	cytosol, cytoplasm, nucleus,microtubule cytoskeleton, cytoskeleton,plasma membrane. (Cytosol,Cytoplasm, Nucleus,Cytoskeleton,Plasma membrane)	microtubule binding, protein binding, oxidoreductase activity. (Binding, Catalysis)	glycolytic process,protein stabilization,microtubule cytoskeleton organization,neuron apoptotic process,glucose metabolic process,oxidation-reduction process, regulation of translation, gluconeogenesis,cAMP-mediated signaling, positive regulation of cytokine secretion,defense response to fungus,cellular response to interferon-gamma. (Carbohydrate metabolism,Protein metabolism,Cell redox homeostas…	35.8	8.03
	Sequence	Modifications				Theo. MH+ [Da]	Confidence (by Search Engine): Sequest HT
	LISWYDNEYGYSNR					1779.8	High
	LVINGKPITIFQER					1627.95	High
	IVSNASCTTNCLAPLAK	2xCarbamidomethyl [C7; C11]				1819.9	High
	VPTPNVSVVDLTCR	1xCarbamidomethyl [C13]				1556.81	High
5	Q64119	Myosin light polypeptide 6 OS=Rattus norvegicus OX=10116 GN=Myl6 PE=1 SV=3	myosin complex,cytoskeleton. (Cytoskeleton)	structural constituent of muscle,actin-dependent ATPase activity,motor activity, calcium ion binding. (Structure,Catalysis,Motor activity, Binding)	skeletal muscle tissue development,muscle contraction,muscle filament sliding. (Diffentiation and development, Cytoskeleton organization)	17	4.55
	Sequence	Modifications				Theo. MH+ [Da]	Confidence (by Search Engine): Sequest HT
	DQGTYEDYVEGLR					1544.69	High
	MCDFTEDQTAEFK	1xCarbamidomethyl [C2]; 1xMet-loss+Acetyl [N-Term]				1532.62	High
	NKDQGTYEDYVEGLR					1786.82	High
6	P60711	Actin, cytoplasmic 1 OS=Rattus norvegicus OX=10116 GN=Actb PE=1 SV=1	cytoskeleton, cytoplasm, nucleus, cytosol,cell-cell junction, plasma membrane. (Cytoskeleton,Cytoplasm, Nucleus,Cytosol,Extracellular region,Plasma membrane)	protein kinase binding,protein binding,nucleotide binding, ATP binding. (Binding)	regulation of cyclin-dependent protein serine/threonine kinase activity, regulation of transmembrane transporter activity, regulation of norepinephrine uptake,cell motility,axonogenesis, cellular response to electrical stimulus, response to mechanical stimulus, establishment or maintenance of cell polarity,synaptic vesicle endocytosis,regulation of protein localization to plasma membrane, respons…	41.7	5.48
	Sequence	Modifications				Theo. MH+ [Da]	Confidence (by Search Engine): Sequest HT
	AGFAGDDAPR					976.448	High
	AVFPSIVGRPR					1198.71	High
	EITALAPSTMK					1161.62	High
	GYSFTTTAER					1132.53	High
	QEYDESGPSIVHR					1516.7	High
	VAPEEHPVLLTEAPLNPK					1954.06	High
7	P45592	Cofilin-1 OS=Rattus norvegicus OX=10116 GN=Cfl1 PE=1 SV=3	actin cytoskeleton,cytoplasm,plasma membrane, nucleus,mitochondrial membrane,cell-cell junction. (Cytoskeleton, Cytoplasm, Plasa membrane,Nucleus,Mitochondrion,Extracellular region)	actin filament binding,phosphatidylinositol bisphosphate binding, signaling receptor binding,protein binding,protein phosphatase binding. (Binding)	cell motility, actin filament depolymerization,cytoskeleton organization,regulation of cell morphogenesis,negative regulation of cell size, cellular response to hydrogen peroxide, cellular response to insulin-like growth factor stimulus, cellular response to interleukin-1, cellular response to interleukin-6, cellular response to tumor necrosis factor, cytoskeleton organization, response to virus,…	18.5	8.09
	Sequence	Modifications				Theo. MH+ [Da]	Confidence (by Search Engine): Sequest HT
	AVLFCLSEDKK	1xCarbamidomethyl [C5]				1309.68	High
	KSSTPEEVKK					1132.62	High
	LGGSAVISLEGKPL					1340.78	High
	MASGVAVSDGVIK	1xMet-loss+Acetyl [N-Term]				1144.62	High
	NIILEEGK					915.515	High
	YALYDATYETK					1337.63	High
8	Q6P9V9	Tubulin alpha-1B chain OS=Rattus norvegicus OX=10116 GN=Tuba1b PE=1 SV=1	cytoplasm, microtubule, cytoskeleton. (Cytoplasm,Cytoskeleton)	GTP binding, structural constituent of cytoskeleton, GTPase activity,GTP binding,nucleotide binding, ubiquitin protein ligase binding,double-stranded RNA binding. (Binding,Structure, Catalysis)	mitotic cell cycle,microtubule cytoskeleton organization,cellular response to interleukin-4. (Cell cycle,Cytoskeleton organization,Response to stimulus)	50.1	5.06
	Sequence	Modifications				Theo. MH+ [Da]	Confidence (by Search Engine): Sequest HT
	AVFVDLEPTVIDEVR					1701.91	High
	DVNAAIATIK					1015.58	High
	EIIDLVLDR					1085.62	High
	FDGALNVDLTEFQTNLVPYPR					2409.21	High
	SIQFVDWCPTGFK	1xCarbamidomethyl [C8]				1584.75	High
	TIGGGDDSFNTFFSETGAGK					2007.89	High
9	P34058	Heat shock protein HSP 90-beta OS=Rattus norvegicus OX=10116 GN=Hsp90ab1 PE=1 SV=4	extracellular region, cytoplasm,plasma membrane,nucleus, cell surface, cytosol,lysosomal membrane. (Extracellular region, Cytoplasm,Plasma membrane, Nucleus, Cytosol, Lysosome)	ATP binding,nucleotide binding,UTP binding,GTP binding,protein kinase regulator activity,protein homodimerization activity, ion channel binding,ubiquitin protein ligase binding,double-stranded RNA binding, kinase binding,ATP-dependent protein binding, protein binding,heat shock protein binding,histone deacetylase binding, protein folding chaperone,DNA polymerase binding, histone methyltransferase…	establishment of cell polarity, regulation of protein ubiquitination,negative regulation of proteasomal ubiquitin-dependent protein catabolic process,cellular response to drug,positive regulation of protein import into nucleus,chaperone-mediated protein complex assembly, telomerase holoenzyme complex assembly,protein folding,response to salt stress, cellular response to heat,negative regulation o…	83.2	5.03
	Sequence	Modifications				Theo. MH+ [Da]	Confidence (by Search Engine): Sequest HT
	EGLELPEDEEEK					1416.64	High
	ELISNASDALDK					1275.64	High
	NPDDITQEEYGEFYK					1847.8	High
	SLTNDWEDHLAVK					1527.74	High
10	P62630	Elongation factor 1-alpha 1 OS=Rattus norvegicus OX=10116 GN=Eef1a1 PE=2 SV=1	cytoplasm,plasma membrane, nucleus,cytosol. (Cytoplasm,Plasma membrane, Nucleus, Cytosol)	GTPase activity, translation elongation factor activity, GTP binding, nucleotide binding,mRNA binding, tRNA binding,calmodulin binding, kinase binding. (Catalysis, Regulation,Binding)	translational elongation,cellular response to epidermal growth factor stimulus,aging,cellular response to drug, positive regulation of neuron projection development, positive regulation of cell death, cellular response to nerve growth factor stimulus. (Protein metabolism,Response to stimulus, Aging,Differentiation and development,Apoptosis)	50.1	9.01
	Sequence	Modifications				Theo. MH+ [Da]	Confidence (by Search Engine): Sequest HT
	DGSASGTTLLEALDCILPPTRPTDKPLR	1xCarbamidomethyl [C15]				2994.56	High
	KDGSASGTTLLEALDCILPPTRPTDKPLR	1xCarbamidomethyl [C16]				3122.65	High
	IGGIGTVPVGR					1025.61	High
	LPLQDVYK					975.551	High
	QLIVGVNK					870.541	High
11	P05197	Elongation factor 2 OS=Rattus norvegicus OX=10116 GN=Eef2 PE=1 SV=4	cytoplasm,polysomal ribosome, cytosol, nucleus,plasma membrane. (Cytoplasm,Ribosome, Cytosol, Nucleus,Plasma membrane)	GTP binding, translation elongation factor activity, nucleotide binding, GTPase activity,GTP binding,RNA binding, ribosome binding, actin filament binding,protein kinase binding. (Binding,Regulation,Catalysis)	translational elongation,positive regulation of translation, aging,skeletal muscle cell differentiation,skeletal muscle contraction, response to endoplasmic reticulum stress,response to drug,response to hydrogen peroxide. (Protein metabolism,Aging, Differentiation and development,Cytoskeleton organization,Ressponse to stimulus)	95.2	6.83
	Sequence	Modifications				Theo. MH+ [Da]	Confidence (by Search Engine): Sequest HT
	ARPFPDGLAEDIDKGEVSAR					2143.08	High
	KEDLYLKPIQR					1402.81	High
	MVNFTVDQIR	1xMet-loss [N-Term]				1091.58	High
	YEWDVAEAR					1138.52	High
12	P17074	40S ribosomal protein S19 OS=Rattus norvegicus OX=10116 GN=Rps19 PE=2 SV=3	ribosome,cytosol. (Ribosome,Cytosol)	structural constituent of ribosome,protein binding,RNA binding, translation initiation factor binding. (Structure, Binding)	ribosomal small subunit assembly, translation. (Portein metabolism)	16.1	10.4
	Sequence	Modifications				Theo. MH+ [Da]	Confidence (by Search Engine): Sequest HT
	ALAAFLK					733.461	High
	IAGQVAAANK					942.537	High
	IAGQVAAANKK					1070.63	High
	LKVPEWVDTVK					1313.75	High
	RVLQALEGLK					1126.69	High
	VLQALEGLK					970.593	High
	VPEWVDTVK					1072.57	High
13	P48500	Triosephosphate isomerase OS=Rattus norvegicus OX=10116 GN=Tpi1 PE=1 SV=2	cytosol, cytoplasm. (Cytosol, Cytoplasm)	ubiquitin protein ligase binding,protein binding,lyase activity. (Binding, Catalysis)	carbohydrate metabolic process,glucose metabolic process, multicellular organism development,glycolytic process,gluconeogenesis,glycerol catabolic process. (Carbohydrate metabolism,Differentiation ans development, Lipid metabolism)	26.8	7.24
	Sequence	Modifications				Theo. MH+ [Da]	Confidence (by Search Engine): Sequest HT
	DLGATWVVLGHSER					1539.79	High
	HIFGESDELIGQK					1472.74	High
	VVLAYEPVWAIGTGK					1602.89	High
14	Q6AYZ1	Tubulin alpha-1C chain OS=Rattus norvegicus OX=10116 GN=Tuba1c PE=1 SV=1	cytoplasm, microtubule, cytoskeleton,nucleus. (Cytoplasm, Cytoskeleton,Nucleus)	GTP binding,structural constituent of cytoskeleton,GTPase activity. (Binding,Structure, Catalysis)	mitotic cell cycle,microtubule cytoskeleton organization. (Cell cycle, Cytoskeleton organization)	49.9	5.1
	Sequence	Modifications				Theo. MH+ [Da]	Confidence (by Search Engine): Sequest HT
	AVFVDLEPTVIDEVR					1701.91	High
	DVNAAIATIK					1015.58	High
	EIIDLVLDR					1085.62	High
	FDGALNVDLTEFQTNLVPYPR					2409.21	High
	TIGGGDDSFNTFFSETGAGK					2007.89	High
	TIQFVDWCPTGFK	1xCarbamidomethyl [C8]				1598.77	High
15	P42930	Heat shock protein beta-1 OS=Rattus norvegicus OX=10116 GN=Hspb1 PE=1 SV=1	cytoplasm, nucleus,plasma membrane. (Cytoplasm, Nucleus,Plasma membrane)	protein folding chaperone, ubiquitin binding,protein kinase C binding, protein kinase C inhibitor activity,RNA polymerase II-specific DNA-binding transcription factor binding,protein binding,protein kinase binding. (Regulation, Binding)	negative regulation of protein serine/threonine kinase activity, positive regulation of neuron projection development,chaperone-mediated protein folding, regulation of protein phosphorylation, aging,response to virus, chaperone-mediated protein folding,negative regulation of oxidative stress-induced cell death,negative regulation of apoptotic process, negative regulation of protein kinase activit…	22.9	6.55
	Sequence	Modifications				Theo. MH+ [Da]	Confidence (by Search Engine): Sequest HT
	LFDQAFGVPR					1149.61	High
	QLSSGVSEIR					1075.57	High
	VSLDVNHFAPEELTVK					1797.94	High
16	P14668	Annexin A5 OS=Rattus norvegicus OX=10116 GN=Anxa5 PE=1 SV=3	plasma membrane, sarcolemma,extracellular space, endoplasmic reticulum,cytosol,synaptic vesicle, nucleus,cytoplasm. (Plasma membrane, Extracellular region, Endoplasmic reticulum, Cytosol,Vesicle, Nucleus,Cytoplasm)	calcium-dependent phospholipid binding, calcium transmembrane transporter activity, protein binding,receptor tyrosine kinase binding, calcium ion binding. (Binding,Transport)	response to calcium ion,positive regulation of apoptotic process, cellular response to lead ion,calcium ion transmembrane transport. (Response to stimulus, Apoptosis,Substance transport)	35.7	5.05
	Sequence	Modifications				Theo. MH+ [Da]	Confidence (by Search Engine): Sequest HT
	ETSGNLENLLLAVVK					1599.9	High
	GLGTDEDSILNLLTAR					1687.89	High
	LYDAYELK					1014.51	High
	SEIDLFNIR					1106.58	High
	VLTEIIASR					1001.6	High
17	P0DP31	Calmodulin-3 OS=Rattus norvegicus OX=10116 GN=Calm3 PE=1 SV=1	cytoskeleton, cytoplasm,plasma membrane, nucleus,myelin sheath,voltage-gated potassium channel complex,calcium channel complex,mitochondrion,synaptic vesicle membrane,mitochondrial membrane. (Cytoskeleton, Cytoplasm,Plasma membrane, Nucleus,Mitochondrion,Vesicle)	metal ion binding,calcium ion binding,protein N-terminus binding,ion channel binding,adenylate cyclase binding, titin binding,protein phosphatase activator activity, protein kinase binding. (Binding, Regulation)	microtubule cytoskeleton organization,calcium-mediated signaling,negative regulation of high voltage-gated calcium channel activity, activation of adenylate cyclase activity,positive regulation of nitric-oxide synthase activity, regulation of ryanodine-sensitive calcium-release channel activity, regulation of store-operated calcium channel activity, response to amphetamine,positive regulation of …	16.8	4.22
	Sequence	Modifications				Theo. MH+ [Da]	Confidence (by Search Engine): Sequest HT
	EAFSLFDKDGDGTITTK					1844.89	High
	MADQLTEEQIAEFK	1xMet-loss+Acetyl [N-Term]				1563.75	High
	VFDKDGNGYISAAELR					1754.87	High
18	P62909	40S ribosomal protein S3 OS=Rattus norvegicus OX=10116 GN=Rps3 PE=1 SV=1	cytosolic small ribosomal subunit,nucleus, ribosome, mitochondrion,mitochondrial inner membrane,cytoplasm, cytoskeleton, cytosol,mitochondrial matrix, plasma membrane. (Nucleus, Ribosome, Mitochondrion, Cytoplasm, Cytoskeleton, Cytosol,Plasma membrane)	protein binding,structural constituent of ribosome,RNA binding,lyase activity,DNA binding,protein kinase A binding,mRNA binding,endodeoxyribonuclease activity,microtubule binding,tubulin binding,DNA N-glycosylase activity,Hsp70 protein binding,damaged DNA binding, transcription factor binding, Hsp90 protein binding. (Binding, Structure,Catalysis)	positive regulation of apoptotic signaling pathway, translation, regulation of translation,cell division, DNA repair,cellular response to DNA damage stimulus,apoptotic process,cell cycle, cellular response to tumor necrosis factor,positive regulation of intrinsic apoptotic signaling pathway in response to DNA damage,positive regulation of base-excision repair,positive regulation of gene expressio…	26.7	9.66
	Sequence	Modifications				Theo. MH+ [Da]	Confidence (by Search Engine): Sequest HT
	AELNEFLTR					1092.57	High
	FGFPEGSVELYAEK					1572.76	High
	GLCAIAQAESLR	1xCarbamidomethyl [C3]				1288.67	High
	KPLPDHVSIVEPK					1458.83	High
	LLGGLAVR					798.52	High
	TEIIILATR					1029.63	High
	TQNVLGEK					888.479	High
19	P17077	60S ribosomal protein L9 OS=Rattus norvegicus OX=10116 GN=Rpl9 PE=1 SV=1	cytosolic large ribosomal subunit,ribosome. (Ribosome)	structural constituent of ribosome, rRNA binding. (Structure, Bindng)	cytoplasmic translation,translation, cellular response to nerve growth factor stimulus. (Protein metabolism, Response to stimulus)	21.9	9.95
	Sequence	Modifications				Theo. MH+ [Da]	Confidence (by Search Engine): Sequest HT
	DFNHINVELSLLGK					1598.85	High
	KFLDGIYVSEK					1298.7	High
20	Q9R063	Peroxiredoxin-5, mitochondrial OS=Rattus norvegicus OX=10116 GN=Prdx5 PE=1 SV=1	peroxisome, cytosol,cytoplasmic vesicle,nucleus,cytoplasm,mitochondrion. (Peroxisome, Cytosol,Vesicle,Nucleus,Cytoplasm,Mitochondrion)	peroxidase activity,RNA polymerase III transcription regulatory region sequence-specific DNA binding,thioredoxin peroxidase activity,signaling receptor binding,antioxidant activity,cysteine-type endopeptidase inhibitor activity involved in apoptotic process,oxidoreductase activity. (Catalysis, Binding,Antioxidation, Regulation)	oxidation-reduction process,cellular oxidant detoxification,negative regulation of cysteine-type endopeptidase activity involved in apoptotic process, apoptotic process, reactive nitrogen species metabolic process, cellular response to reactive oxygen species,negative regulation of apoptotic process,negative regulation of transcription by RNA polymerase III, positive regulation of collagen biosyn…	22.2	8.66
	Sequence	Modifications				Theo. MH+ [Da]	Confidence (by Search Engine): Sequest HT
	THLPGFVEQAGALK					1467.8	High
	VGDTIPSVEVFEGEPGK					1759.87	High
	VGDTIPSVEVFEGEPGKK					1887.97	High
	VNLAELFK					933.54	High
	VQLLADPTGAFGK					1316.72	High
21	P82995	Heat shock protein HSP 90-alpha OS=Rattus norvegicus OX=10116 GN=Hsp90aa1 PE=1 SV=3	lysosomal membrane, myelin sheath,cytosol, cell surface,plasma membrane,cytoplasm,nucleus,basolateral plasma membrane, cell surface,apical plasma membrane,mitochondrion. (Lysosome, Cytosol, Plasma membrane,Cytoplasm,Nucleus,Mitochondrion)	protein binding,unfolded protein binding, ATP binding,ATPase activity, nucleotide binding,Rho GDP-dissociation inhibitor binding, UTP binding,GTP binding, CTP binding,mRNA binding,protein homodimerization activity, ion channel binding, ubiquitin protein ligase binding,GTPase binding, histone deacetylase binding,DNA polymerase binding, protein tyrosine kinase binding, protein phosphatase binding, …	regulation of protein complex stability, chaperone-mediated autophagy,chaperone-mediated protein transport involved in chaperone-mediated autophagy,protein stabilization, cellular response to heat,protein folding, regulation of protein ubiquitination,positive regulation of protein import into nucleus,axon extension, telomerase holoenzyme complex assembly, regulation of cellular protein localizati…	84.8	5.01
	Sequence	Modifications				Theo. MH+ [Da]	Confidence (by Search Engine): Sequest HT
	EGLELPEDEEEK					1416.64	High
	NPDDITNEEYGEFYK					1833.78	High
	RAPFDLFENR					1264.64	High
22	P49242	40S ribosomal protein S3a OS=Rattus norvegicus OX=10116 GN=Rps3a PE=1 SV=2	nucleus, cytosol, cytoplasm, ribosome. (Nucleus, Cytosol, Cytoplasm, Ribosome)	mRNA binding, structural constituent of ribosome,protein binding,translation initiation factor binding, (Binding, Structure)	positive regulation of translation, translation,negative regulation of apoptotic process,cell differentiation. (Protein metabolism,Apoptosis,Differentiation and development)	29.9	9.73
	Sequence	Modifications				Theo. MH+ [Da]	Confidence (by Search Engine): Sequest HT
	ACQSIYPLHDVFVR	1xCarbamidomethyl [C2]				1704.85	High
	ADGYEPPVQESV					1290.58	High
	EVQTNDLK					946.484	High
	LFCVGFTK	1xCarbamidomethyl [C3]				971.502	High
	LITEDVQGK					1002.55	High
	TTDGYLLR					938.494	High
	VVDPFSK					791.43	High
23	P62828	GTP-binding nuclear protein Ran OS=Rattus norvegicus OX=10116 GN=Ran PE=1 SV=3	cytoplasm, nucleus, chromatin,cytosol. (Cytoplasm, Nucleus, Cytosol)	GTPase activity, magnesium ion binding,GTP binding,metal ion binding, nucleotide binding,GDP binding,protein binding, pre-miRNA binding. (Catalysis,Binding)	protein import into nucleus,GTP metabolic process,protein export from nucleus,snRNA import into nucleus, nucleocytoplasmic transport,cell division,cell cycle,protein transport, hippocampus development, actin cytoskeleton organization. (Substance transport,Oxidative phosphorylation,Cell cycle,Differentiation and development,Cytoskeleton organization)	24.4	7.49
	Sequence	Modifications				Theo. MH+ [Da]	Confidence (by Search Engine): Sequest HT
	FNVWDTAGQEK					1294.61	High
	LVLVGDGGTGK					1015.58	High
	MAAQGEPQVQFK	1xMet-loss+Acetyl [N-Term]				1244.63	High
	VCENIPIVLCGNK	2xCarbamidomethyl [C2; C10]				1515.77	High
24	Q9EPC6	Profilin-2 OS=Rattus norvegicus OX=10116 GN=Pfn2 PE=1 SV=3	cytoplasm,cytoskeleton. (Cytoplasm,Cytoskeleton)	actin binding,phosphatidylinositol-4,5-bisphosphate binding,ATPase activity. (Binding, Catalysis)	positive regulation of actin filament bundle assembly,actin cytoskeleton organization,protein stabilization, regulation of synaptic vesicle exocytosis,positive regulation of ATPase activity,positive regulation of peptidyl-serine phosphorylation. (Cytoskeleton organization,Protein metabolism,Neurotransmitter metabolism and release,Substance transport,Enzyme acticity regulation,Phosphorylation and …	15	6.99
	Sequence	Modifications				Theo. MH+ [Da]	Confidence (by Search Engine): Sequest HT
	DREGFFTNGLTLGGK					1611.81	High
	DREGFFTNGLTLGGKK					1739.91	High
25	P61515	Putative 60S ribosomal protein L37a OS=Rattus norvegicus OX=10116 GN=Rpl37a-ps1 PE=5 SV=2	ribosome. (Ribosome)	structural constituent of ribosome, metal ion binding. (Structure,Binding)	translation. (Protein metabolism)	10.3	10.43
	Sequence	Modifications				Theo. MH+ [Da]	Confidence (by Search Engine): Sequest HT
	TVAGGAWTYNTTSAVTVK					1826.93	High
26	Q9QXQ0	Alpha-actinin-4 OS=Rattus norvegicus OX=10116 GN=Actn4 PE=1 SV=2	cell junction, cytoplasm, cytoskeleton,nucleus,cytosol,cell-cell junction. (Extraellular region, Cytoplasm, Cytoskeleton,Nucleus,Cytosol)	nuclear receptor transcription coactivator activity, calcium ion binding,actin binding, metal ion binding,nucleoside binding,protein homodimerization activity, ion channel binding,transcription coactivator activity,protein binding,chromatin DNA binding,RNA polymerase II transcription regulatory region sequence-specific DNA binding. (Regulation,Binding)	peroxisome proliferator activated receptor signaling pathway,protein transport,response to hypoxia, vesicle transport along actin filament,positive regulation of cell migration,negative regulation of substrate adhesion-dependent cell spreading, negative regulation of cellular component movement,bicellular tight junction assembly, regulation of apoptotic process,positive regulation of pinocytosis,…	104.8	5.44
	Sequence	Modifications				Theo. MH+ [Da]	Confidence (by Search Engine): Sequest HT
	ALDFIASK					864.483	High
	KDDPVTNLNNAFEVAEK					1903.94	High
27	Q9EPH8	Polyadenylate-binding protein 1 OS=Rattus norvegicus OX=10116 GN=Pabpc1 PE=1 SV=1	cytosol, cytoplasm,nucleus,cell projection. (Extracellular region, Cytoplasm, Cytoskeleton,Nucleus,Cytosol)	poly(A) binding,RNA binding, nucleic acid binding,RNA binding,poly(U) RNA binding. (Binding)	positive regulation of nuclear-transcribed mRNA catabolic process, deadenylation-dependent decay,negative regulation of nuclear-transcribed mRNA catabolic process, nonsense-mediated decay,gene silencing by RNA,RNA splicing,mRNA processing. (Nucleic acid metabolism)	70.7	9.5
	Sequence	Modifications				Theo. MH+ [Da]	Confidence (by Search Engine): Sequest HT
	EFSPFGTITSAK					1284.65	High
	KEFSPFGTITSAK					1412.74	High
	IVATKPLYVALAQR					1542.94	High
28	O35814	Stress-induced-phosphoprotein 1 OS=Rattus norvegicus OX=10116 GN=Stip1 PE=1 SV=1	nucleus,cytoplasm. (Nucleus,Cytoplasm)	Hsp90 protein binding, Hsp70 protein binding,chaperone binding. (Binding)	cellular response to interleukin-7. (Response to stimulus)	62.5	6.8
	Sequence	Modifications				Theo. MH+ [Da]	Confidence (by Search Engine): Sequest HT
	ELIEQLQNKPSDLGTK					1812.97	High
29	P62853	40S ribosomal protein S25 OS=Rattus norvegicus OX=10116 GN=Rps25 PE=2 SV=1	ribosome, nucleus. (Ribosome, Nucleus)	structural constituent of ribosome. (Structure)	cellular response to amino acid starvation, ribosomal small subunit assembly. (Response to stimulus,ProteIn metabolism)	13.7	10.11
	Sequence	Modifications				Theo. MH+ [Da]	Confidence (by Search Engine): Sequest HT
	AALQELLSK					972.572	High
	DKLNNLVLFDK					1318.74	High
	LITPAVVSER					1084.64	High
30	P16617	Phosphoglycerate kinase 1 OS=Rattus norvegicus OX=10116 GN=Pgk1 PE=1 SV=2	cytosol, cytoplasm,extracellular space. (Cytosol, Cytoplasm,Extracellular region)	ADP binding, ATP binding,phosphoglycerate kinase activity,transferase activity, kinase activity,nucleotide binding,ATP binding,ADP binding, protein-disulfide reductase activity. (Binding,Catalysis)	gluconeogenesis,positive regulation of oxidative phosphorylation, glycolytic process, phosphorylation,negative regulation of angiogenesis,cellular response to hypoxia,oxidation-reduction process. (Carbohydrate metabolism,Oxidative phosphorylation, Phosphorylation and dephosphorylation,Differentiation and development,Response to stimulus,Cell redox homeostasis)	44.5	7.9
	Sequence	Modifications				Theo. MH+ [Da]	Confidence (by Search Engine): Sequest HT
	ALESPERPFLAILGGAK					1769	High
	LGDVYVNDAFGTAHR					1634.79	High
	YSLEPVAAELK					1219.66	High
31	P23358	60S ribosomal protein L12 OS=Rattus norvegicus OX=10116 GN=Rpl12 PE=2 SV=1	ribosome, nucleus,cytoplasm. (Ribosome, Nucleus,Cytoplasm)	large ribosomal subunit rRNA binding, rRNA binding,structural constituent of ribosome,RNA binding. (Binding,Structure)	translation, ribosomal large subunit assembly,positive regulation of translational elongation. (Protein metabolism)	17.8	9.42
	Sequence	Modifications				Theo. MH+ [Da]	Confidence (by Search Engine): Sequest HT
	EILGTAQSVGCNVDGR	1xCarbamidomethyl [C11]				1675.81	High
	IGPLGLSPK					881.545	High
32	P06761	Endoplasmic reticulum chaperone BiP OS=Rattus norvegicus OX=10116 GN=Hspa5 PE=1 SV=1	endoplasmic reticulum lumen, nucleus,cytoplasm, cytosol,endoplasmic reticulum,mitochondrion,endoplasmic reticulum membrane, plasma membrane,cell surface,endoplasmic reticulum-Golgi intermediate compartment. (Endoplasmic reticulum, Nucleus,Cytoplasm, Cytosol,Mitochondrion,Plasma membrane)	protein binding,unfolded protein binding,misfolded protein binding,ATP binding, ATPase activity,heat shock protein binding,protein folding chaperone,nucleotide binding,ubiquitin protein ligase binding, ribosome binding. (Binding,Catalysis,Regulation)	cellular response to manganese ion, response to unfolded protein,endoplasmic reticulum unfolded protein response,chaperone cofactor-dependent protein refolding,ubiquitin-dependent ERAD pathway,protein refolding, positive regulation of cell migration, posttranslational protein targeting to membrane, translocation,maintenance of protein localization in endoplasmic reticulum,response to endoplasmic …	72.3	5.16
	Sequence	Modifications				Theo. MH+ [Da]	Confidence (by Search Engine): Sequest HT
	IINEPTAAAIAYGLDK					1659.9	High
	ITPSYVAFTPEGER					1566.78	High
33	Q7M0E3	Destrin OS=Rattus norvegicus OX=10116 GN=Dstn PE=1 SV=3	cortical actin cytoskeleton,cytoplasm,cortical actin cytoskeleton. (Cytoskeleton,Cytoplasm)	actin binding, actin filament binding. (Binding)	actin filament depolymerization,actin filament fragmentation,cell motility. (Cytoskeleton organization,Cell migration)	18.5	8.03
	Sequence	Modifications				Theo. MH+ [Da]	Confidence (by Search Engine): Sequest HT
	CIVVEEGK	1xCarbamidomethyl [C1]				933.471	High
	MASGVQVADEVCR	1xCarbamidomethyl [C12]; 1xMet-loss+Acetyl [N-Term]				1332.62	High
	YALYDASFETK					1307.62	High
34	Q3MIE4	Synaptic vesicle membrane protein VAT-1 homolog OS=Rattus norvegicus OX=10116 GN=Vat1 PE=1 SV=1	cytoplasm,mitochondrial outer membrane,mitochondrion. (Cytoplasm,Mitochondrion)	zinc ion binding,oxidoreductase activity. (Binding, Catalysis)	negative regulation of mitochondrial fusion,oxidation-reduction process. (Substance transport, Cell redox homeostasis)	43.1	6.62
	Sequence	Modifications				Theo. MH+ [Da]	Confidence (by Search Engine): Sequest HT
	TVENVTVFGTASASK					1510.77	High
	VLLVPGPEK					951.587	High
35	P62250	40S ribosomal protein S16 OS=Rattus norvegicus OX=10116 GN=Rps16 PE=1 SV=2	ribosome, cytosolic small ribosomal subunit. (Ribosome)	RNA binding,structural constituent of ribosome. (Binding,Structure)	maturation of SSU-rRNA from tricistronic rRNA transcript (SSU-rRNA, 5.8S rRNA, LSU-rRNA), translation,ribosomal small subunit biogenesis, rRNA processing, cellular response to leukemia inhibitory factor. (Nucleic acid metabolism,Protein metabolism,Resonse to stimulus)	16.4	10.21
	Sequence	Modifications				Theo. MH+ [Da]	Confidence (by Search Engine): Sequest HT
	GPLQSVQVFGR					1187.65	High
	LLEPVLLLGK					1094.72	High
36	P07150	Annexin A1 OS=Rattus norvegicus OX=10116 GN=Anxa1 PE=1 SV=2	plasma membrane, mitochondrial membrane,extracellular space, nucleus,cytoplasm,endosome,extracellular exosome,actin filament,cell surface,apical plasma membrane, cytosol,cytoplasmic vesicle membrane,synaptic membrane,cytoplasmic vesicle. (Plasma membrane, Mitochondrion,Extracellular region, Nucleus,Cytoplasm,Cytoskeleton,cytosol,Vesicle)	single-stranded RNA binding, phospholipase A2 inhibitor activity, phospholipid binding,double-stranded DNA helicase activity,DNA/DNA annealing activity,calcium-dependent phospholipid binding,calcium-dependent protein binding,calcium ion binding,metal ion binding. (Binding, ReguLation,Catalysis)	negative regulation of phospholipase A2 activity,DNA duplex unwinding,cell surface receptor signaling pathway,signal transduction, regulation of cell shape,response to organic cyclic compound, positive regulation of prostaglandin biosynthetic process,regulation of cell population proliferation,negative regulation of exocytosis,alpha-beta T cell differentiation,positive regulation of G1/S transiti…	38.8	7.34
	Sequence	Modifications				Theo. MH+ [Da]	Confidence (by Search Engine): Sequest HT
	AAYLQETGKPLDETLK					1776.94	High
	KGTDVNVFNTILTTR					1678.91	High
37	P07943	Aldo-keto reductase family 1 member B1 OS=Rattus norvegicus OX=10116 GN=Akr1b1 PE=1 SV=3	cytoplasm,cytosol,extracellular space. (Cytoplasm,Cytosol,Extracellular region)	oxidoreductase activity,alcohol dehydrogenase (NADP+) activity,glyceraldehyde oxidoreductase activity. (Catalysis)	oxidation-reduction process, monosaccharide metabolic process, response to water deprivation,cellular response to methylglyoxal,norepinephrine metabolic process,stress-activated protein kinase signaling cascade,negative regulation of apoptotic process,positive regulation of receptor signaling pathway via JAK-STAT,cellular hyperosmotic salinity response. (Cell redox homeostasis, Carbohydrate metab…	35.8	6.71
	Sequence	Modifications				Theo. MH+ [Da]	Confidence (by Search Engine): Sequest HT
	AIGVSNFNPLQIER					1557.84	High
	MASHLELNNGTK	1xMet-loss+Acetyl [N-Term]				1225.62	High
38	P69897	Tubulin beta-5 chain OS=Rattus norvegicus OX=10116 GN=Tubb5 PE=1 SV=1	nucleus,cytoplasm, microtubule,cytoskeleton. (Nucleus,Cytoplasm,Cytoskeleton)	ubiquitin protein ligase binding, structural constituent of cytoskeleton, protein binding,GTPase activating protein binding, GTPase activity,GTP binding,nucleotide binding. (Binding,Struture,Catalysis)	regulation of synapse organization,spindle assembly, mitotic cell cycle. (Cytoskeleton organization, Cell cycle)	49.6	4.89
	Sequence	Modifications				Theo. MH+ [Da]	Confidence (by Search Engine): Sequest HT
	ALTVPELTQQVFDAK					1659.9	High
	FPGQLNADLR					1130.6	High
	TAVCDIPPR	1xCarbamidomethyl [C4]				1028.52	High
39	Q63716	Peroxiredoxin-1 OS=Rattus norvegicus OX=10116 GN=Prdx1 PE=1 SV=1	cytosol, cytoplasm, nucleus. (Cytosol, Cytoplasm, Nucleus)	thioredoxin peroxidase activity, antioxidant activity, oxidoreductase activity,peroxidase activity. (Catalysis,Antioxidation)	removal of superoxide radicals, cell redox homeostasis, response to oxidative stress,response to oxidative stress, response to reactive oxygen species,regulation of stress-activated MAPK cascade,hydrogen peroxide catabolic process,cell population proliferation. (Other substance metabolism,Cell redox homeostasis,Response to stimulus,Signaling,Cell proliferation)	22.1	8.13
	Sequence	Modifications				Theo. MH+ [Da]	Confidence (by Search Engine): Sequest HT
	ADEGISFR					894.432	High
	GLFIIDDK					920.509	High
	LVQAFQFTDK					1196.63	High
	TIAQDYGVLK					1107.6	High
40	Q10758	Keratin, type II cytoskeletal 8 OS=Rattus norvegicus OX=10116 GN=Krt8 PE=1 SV=3	nucleus,intermediate filament,cytoplasm,cell-cell junction,apicolateral plasma membrane. (Nucleus,Cytoskeleton,cytoplasm,Extracellular region,Plasma membrane)	protein binding, scaffold protein binding. (Binding)	response to hydrostatic pressure,tumor necrosis factor-mediated signaling pathway, extrinsic apoptotic signaling pathway. (Response to stimulus,Signaling,Apoptosis)	54	6
	Sequence	Modifications				Theo. MH+ [Da]	Confidence (by Search Engine): Sequest HT
	ATLEAAIADAEQR					1358.69	High
	NKYEDEINKR					1308.65	High
41	P62703	40S ribosomal protein S4, X isoform OS=Rattus norvegicus OX=10116 GN=Rps4x PE=2 SV=2	cytosolic small ribosomal subunit, ribosome,cytoplasm. (Ribosome,Cytoplasm)	RNA binding, structural constituent of ribosome. (Binding, Structure)	translation,positive regulation of translation, positive regulation of cell population proliferation,multicellular organism development. (Protein metabolism,Cell proliferation,Differentiation and development)	29.6	10.15
	Sequence	Modifications				Theo. MH+ [Da]	Confidence (by Search Engine): Sequest HT
	ECLPLIIFLR	1xCarbamidomethyl [C2]				1273.73	High
	LSNIFVIGK					990.598	High
	YALTGDEVK					995.504	High
	YPDPLIK					845.477	High
42	P63102	14-3-3 protein zeta/delta OS=Rattus norvegicus OX=10116 GN=Ywhaz PE=1 SV=1	mitochondrion, nucleus, cytoplasm. (Mitochondrion, Nucleus, Cytoplasm)	ion channel binding,ubiquitin protein ligase binding, protein binding, transcription factor binding,protein kinase binding,protein domain specific binding. (Binding)	response to drug,protein targeting to mitochondrion,protein targeting,signal transduction,regulation of cell death,synaptic target recognition, regulation of synapse maturation,protein phosphorylation, Golgi reassembly,establishment of Golgi localization. (Response to stimulus,Substance transport,Signaling,Apoptosis,Cytoskeleton organization,Phosphorylation and dephosphorylation)	27.8	4.79
	Sequence	Modifications				Theo. MH+ [Da]	Confidence (by Search Engine): Sequest HT
	DICNDVLSLLEK	1xCarbamidomethyl [C3]				1418.72	High
	FLIPNASQPESK					1330.7	High
	LAEQAER					816.421	High
43	P63326	40S ribosomal protein S10 OS=Rattus norvegicus OX=10116 GN=Rps10 PE=2 SV=1	cytosolic small ribosomal subunit, ribosome,nucleus, cytoplasm. (Ribosome,Nucleus, Cytoplasm)	protein binding,structural constituent of ribosome,RNA binding, tRNA binding. (Binding,Structure)	ribosomal small subunit assembly. (Protein metabolism)	18.9	10.15
	Sequence	Modifications				Theo. MH+ [Da]	Confidence (by Search Engine): Sequest HT
	AEAGAGSATEFQFR					1441.67	High
	IAIYELLFK					1109.66	High
44	P13471	40S ribosomal protein S14 OS=Rattus norvegicus OX=10116 GN=Rps14 PE=2 SV=3	cytosolic small ribosomal subunit, ribosome. (Ribosome)	structural constituent of ribosome,translation regulator activity, mRNA 5'-UTR binding,RNA binding,small ribosomal subunit rRNA binding. (Structure,Regulation, Binding)	translation,ribosomal small subunit assembly, negative regulation of transcription by RNA polymerase II,regulation of translation. (Protein metabolism,Nucleic acid metabolism)	16.2	10.05
	Sequence	Modifications				Theo. MH+ [Da]	Confidence (by Search Engine): Sequest HT
	IEDVTPIPSDSTR					1429.72	High
	TPGPGAQSALR					1054.56	High
45	Q6IFW6	Keratin, type I cytoskeletal 10 OS=Rattus norvegicus OX=10116 GN=Krt10 PE=3 SV=1	cytoplasm,intermediate filament. (Cytoplasm,Cytoskeleton)	cytoskeletal protein binding,protein heterodimerization activity, structural molecule activity. (Binding, Regulation,Structure)	cellular response to calcium ion, intermediate filament organization,protein heterotetramerization,peptide cross-linking. (Response to stimulus,Cytoskeletin organization,Protein metabolism)	56.5	5.15
	Sequence	Modifications				Theo. MH+ [Da]	Confidence (by Search Engine): Sequest HT
	ADLEMQIESLTEELAYLK	1xOxidation [M5]				2112.04	High
	QSLEASLAETEGR					1390.68	High
46	P62914	60S ribosomal protein L11 OS=Rattus norvegicus OX=10116 GN=Rpl11 PE=1 SV=2	cytosolic large ribosomal subunit, ribosome,cytoplasm,nucleus,nucleolus. (Ribosome,Cytoplasm,Nucleus)	RNA binding, structural constituent of ribosome, rRNA binding, RNA binding,ubiquitin protein ligase binding,peroxisome proliferator activated receptor binding,ubiquitin ligase inhibitor activity,5S rRNA binding. (Binding,Structure,Regulation)	ribosomal large subunit assembly, protein localization to nucleus,negative regulation of proteasomal ubiquitin-dependent protein catabolic process,translation,negative regulation of DNA-binding transcription factor activity,protein targeting,positive regulation of gene expression, protein stabilization,negative regulation of ubiquitin protein ligase activity,rRNA processing. (Substance transport,…	20.2	9.6
	Sequence	Modifications				Theo. MH+ [Da]	Confidence (by Search Engine): Sequest HT
	VLEQLTGQTPVFSK					1546.85	High
	YDGIILPGK					975.551	High
47	Q05175	Brain acid soluble protein 1 OS=Rattus norvegicus OX=10116 GN=Basp1 PE=1 SV=2	nucleus,cytoplasm,plasma membrane. (Nucleus,Cytoplasm,Plasma membrane)	transcription corepressor activity,transcription regulatory region sequence-specific DNA binding,calmodulin binding. (Regulation,Binding)	negative regulation of transcription, DNA-templated; (Nucleic acid metabolism)	21.8	4.51
	Sequence	Modifications				Theo. MH+ [Da]	Confidence (by Search Engine): Sequest HT
	APAPAAPAAEPQAEAPVASSEQSVAVK					2544.29	High
48	P63245	Receptor of activated protein C kinase 1 OS=Rattus norvegicus OX=10116 GN=Rack1 PE=1 SV=3	nucleus,cytoplasm,mitochondrion, plasma membrane,small ribosomal subunit, cytosol, ribosome. (Nucleus,Cytoplasm,Mitochondrion, Plasma membrane,Cytosol, Ribosome)	protein tyrosine kinase inhibitor activity,cysteine-type endopeptidase activator activity involved in apoptotic process,protein phosphatase binding, cyclin binding, receptor tyrosine kinase binding, ion channel inhibitor activity, protein kinase C binding,ribosome binding,protein homodimerization activity,signaling adaptor activity. (Regulation,Binding)	protein ubiquitination, positive regulation of GTPase activity,negative regulation of protein kinase B signaling,regulation of protein localization to plasma membrane, negative regulation of gene expression,positive regulation of Golgi to plasma membrane protein transport,positive regulation of apoptotic process,negative regulation of hydrogen peroxide-induced neuron death, translation, positive …	35.1	7.69
	Sequence	Modifications				Theo. MH+ [Da]	Confidence (by Search Engine): Sequest HT
	IIVDELK					829.503	High
	IWDLEGK					860.451	High
	LWDLTTGTTTR					1264.65	High
	VWQVTIGTR					1059.59	High
49	Q5U2U0	ATP-dependent Clp protease ATP-binding subunit clpX-like, mitochondrial OS=Rattus norvegicus OX=10116 GN=Clpx PE=2 SV=1	mitochondrial matrix,mitochondrion,cytosol,nucleoplasm. (Mitochondrion,Cytosol,Nucleus)	peptidase activator activity,ATPase activity,ATP-dependent peptidase activity, ATP binding,zinc ion binding,unfolded protein binding,protein dimerization activity, metal ion binding,nucleotide binding. (Regulation,Catalysis,Binding)	proteolysis involved in cellular protein catabolic process,ATP metabolic process,positive regulation of peptidase activity, proteolysis, protein folding. (Protein metabolism,Oxidative phosphorylation,Enzyme activity regulation)	69.2	7.72
	Sequence	Modifications				Theo. MH+ [Da]	Confidence (by Search Engine): Sequest HT
	SNILLLGPTGSGK					1256.72	High
50	P62775	Myotrophin OS=Rattus norvegicus OX=10116 GN=Mtpn PE=1 SV=2	nucleus, cytoplasm, cytosol. (Nucleus, Cytoplasm, Cytosol)	sequence-specific DNA binding, protein binding. (Binding)	regulation of barbed-end actin filament capping, positive regulation of cell growth, positive regulation of macromolecule biosynthetic process,positive regulation of protein metabolic process,positive regulation of NF-kappaB transcription factor activity, neuron differentiation, catecholamine metabolic process, regulation of cell size,cellular response to mechanical stimulus. (Cytoskeleton organi…	12.9	5.52
	Sequence	Modifications				Theo. MH+ [Da]	Confidence (by Search Engine): Sequest HT
	GPDGLTALEATDNQAIK					1713.87	High
51	P62963	Profilin-1 OS=Rattus norvegicus OX=10116 GN=Pfn1 PE=1 SV=2	cytoplasm, cytoskeleton,nucleus. (Cytoplasm, Cytoskeleton,Nucleus)	actin binding,signaling receptor binding,phosphatidylinositol-4,5-bisphosphate binding,Rho GTPase binding,adenyl-nucleotide exchange factor activity,protein binding, phosphotyrosine residue binding,proline-rich region binding. (Binding,Regulation)	positive regulation of actin filament bundle assembly,actin cytoskeleton organization,positive regulation of transcription by RNA polymerase II,positive regulation of DNA metabolic process,actin polymerization or depolymerization,cellular response to growth factor stimulus,protein stabilization,positive regulation of ATPase activity, synapse maturation. (Cytoskeleton organization,Nucleic acid met…	14.9	8.28
	Sequence	Modifications				Theo. MH+ [Da]	Confidence (by Search Engine): Sequest HT
	DSPSVWAAVPGK					1213.62	High
	SSFFVNGLTLGGQK					1454.76	High
52	Q6AYK6	Calcyclin-binding protein OS=Rattus norvegicus OX=10116 GN=Cacybp PE=1 SV=1	nucleus, cytoplasm, cytosol. (Nucleus, Cytoplasm, Cytosol)	tubulin binding,ubiquitin protein ligase binding,S100 protein binding,protein homodimerization activity. (Binding,Regulation)	positive regulation of DNA replication,negative regulation of cell death, aging,cellular response to calcium ion, response to growth hormone. (Nucleic acid metabolism,Apoptosis,Aging,Response to stimulus)	26.5	7.87
	Sequence	Modifications				Theo. MH+ [Da]	Confidence (by Search Engine): Sequest HT
	MASALEELQK	1xMet-loss+Acetyl [N-Term]				1030.54	High
	WDYLTQVEK					1181.58	High
53	P04961	Proliferating cell nuclear antigen OS=Rattus norvegicus OX=10116 GN=Pcna PE=1 SV=1	nucleus. (Nucleus)	DNA binding,purine-specific mismatch base pair DNA N-glycosylase activity,chromatin binding,histone acetyltransferase binding,protein binding, damaged DNA binding, transcription factor binding,receptor tyrosine kinase binding,DNA polymerase binding, DNA polymerase processivity factor activity. (Binding,Catalysis, Regulation)	DNA repair,DNA replication,cellular response to DNA damage stimulus, response to lipid,base-excision repair, gap-filling,translesion synthesis,response to cadmium ion,mitotic telomere maintenance via semi-conservative replication,mismatch repair,replication fork processing,positive regulation of DNA-directed DNA polymerase activity,positive regulation of DNA repair,positive regulation of DNA repl…	28.7	4.69
	Sequence	Modifications				Theo. MH+ [Da]	Confidence (by Search Engine): Sequest HT
	DLSHIGDAVVISCAK	1xCarbamidomethyl [C13]				1584.81	High
54	Q5XI73	Rho GDP-dissociation inhibitor 1 OS=Rattus norvegicus OX=10116 GN=Arhgdia PE=1 SV=1	cytoplasm,cytosol,extracellular space,nucleus. (Cytoplasm,Cytosol,Extracellular region,nucleus)	GTPase activator activity,Rho GDP-dissociation inhibitor activity,Rac GTPase binding, protein binding,fatty acid binding, protein kinase binding, Hsp90 protein binding. (Regulation,Binding)	positive regulation of GTPase activity,Rho protein signal transduction,regulation of cell shape,cellular response to redox state,regulation of protein localization,regulation of Rho protein signal transduction,cellular response to mechanical stimulus,regulation of actin cytoskeleton reorganization, negative regulation of cell migration. (Enzyeme activity regulation,Signaling,Cell size and shape r…	23.4	5.2
	Sequence	Modifications				Theo. MH+ [Da]	Confidence (by Search Engine): Sequest HT
	VAVSADPNVPNVIVTR					1650.92	High
55	P15429	Beta-enolase OS=Rattus norvegicus OX=10116 GN=Eno3 PE=1 SV=3	cytoplasm,cytosol,plasma membrane. (Cytoplasm,Cytosol,Plasma membrane)	phosphopyruvate hydratase activity,magnesium ion binding, lyase activity,metal ion binding,phosphopyruvate hydratase activity,protein binding. (Catalysis, Binding)	glycolytic process, regulation of vacuole fusion, non-autophagic;aging,response to drug. (Carbohydrate metabolism,Substance transport,Aging, Response to stimulus)	47	7.44
	Sequence	Modifications				Theo. MH+ [Da]	Confidence (by Search Engine): Sequest HT
	VNQIGSVTESIQACK	1xCarbamidomethyl [C14]				1633.82	High
56	P62282	40S ribosomal protein S11 OS=Rattus norvegicus OX=10116 GN=Rps11 PE=1 SV=3	ribosome, cytosolic small ribosomal subunit. (Ribosome)	structural constituent of ribosome,rRNA binding,RNA binding. (Structure,Binding)	translation. (Protein metabolism)	18.4	10.3
	Sequence	Modifications				Theo. MH+ [Da]	Confidence (by Search Engine): Sequest HT
	DVQIGDIVTVGECRPLSK	1xCarbamidomethyl [C13]				1986.03	High
	NIGLGFK					748.435	High
	VLLGETGK					816.483	High
57	P62907	60S ribosomal protein L10a OS=Rattus norvegicus OX=10116 GN=Rpl10a PE=1 SV=2	cytosolic large ribosomal subunit, ribosome. (Ribosome)	RNA binding,structural constituent of ribosome. (Binding, Structure)	translation,cytoplasmic translation. (Protein metabolism)	24.8	9.94
	Sequence	Modifications				Theo. MH+ [Da]	Confidence (by Search Engine): Sequest HT
	KYDAFLASESLIK					1484.8	High
58	P29315	Ribonuclease inhibitor OS=Rattus norvegicus OX=10116 GN=Rnh1 PE=1 SV=2	cytoplasm. (Cytoplasm)	ribonuclease inhibitor activity. (Regulation)	regulation of angiogenesis,negative regulation of catalytic activity. (Differentiationa and development, Enzyme activity regulation)	49.9	4.79
	Sequence	Modifications				Theo. MH+ [Da]	Confidence (by Search Engine): Sequest HT
	ASLQELDLGSNK					1274.66	High
	SAIQANPALTELSLR					1583.88	High
59	P62268	40S ribosomal protein S23 OS=Rattus norvegicus OX=10116 GN=Rps23 PE=1 SV=3	ribosome, cytoplasm,cytosol,endoplasmic reticulum. (Ribosome, Cytoplasm,Cytosol,Endoplasmic reticulum)	structural constituent of ribosome,protein binding, translation regulator activity. (Structure,Binding,Regulation)	cytoplasmic translation,stress granule assembly,translation, maintenance of translational fidelity,regulation of translation. (Protein metabolism, Defense and stress)	15.8	10.49
	Sequence	Modifications				Theo. MH+ [Da]	Confidence (by Search Engine): Sequest HT
	VANVSLLALYK					1190.71	High
60	Q66HA8	Heat shock protein 105 kDa OS=Rattus norvegicus OX=10116 GN=Hsph1 PE=1 SV=1	nucleus, cytosol,cytoplasm,microtubule. (Nucleus, Cytosol,Cytoplasm,Cytoskeleton)	adenyl-nucleotide exchange factor activity, nucleotide binding,ATP binding,alpha-tubulin binding. (Regulation, Binding)	chaperone cofactor-dependent protein refolding,negative regulation of intrinsic apoptotic signaling pathway in response to hydrogen peroxide,positive regulation of transcription by RNA polymerase II,positive regulation of protein tyrosine kinase activity, negative regulation of apoptotic signaling pathway,negative regulation of establishment of protein localization to mitochondrion, chaperone cof…	96.4	5.55
	Sequence	Modifications				Theo. MH+ [Da]	Confidence (by Search Engine): Sequest HT
	AGGIETIANEFSDR					1479.71	High
	VLGTAFDPFLGGK					1321.72	High
61	P47727	Carbonyl reductase [NADPH] 1 OS=Rattus norvegicus OX=10116 GN=Cbr1 PE=1 SV=2	cytoplasm,plasma membrane,nucleus. (Cytoplasm,Plasma membrane,Nucleus)	protein binding, carbonyl reductase (NADPH) activity,oxidoreductase activity. (Binding, Catalysis)	vitamin K metabolic process,oxidation-reduction process,steroid catabolic process,phylloquinone catabolic process,response to lipopolysaccharide. (Other substance metabolism,Cell redox homeostasis, Response to stimulus)	30.6	8.06
	Sequence	Modifications				Theo. MH+ [Da]	Confidence (by Search Engine): Sequest HT
	MSSDRPVALVTGANK	1xMet-loss+Acetyl [N-Term]				1456.78	High
62	Q6IMY8	Heterogeneous nuclear ribonucleoprotein U OS=Rattus norvegicus OX=10116 GN=Hnrnpu PE=1 SV=1	nucleus,cytoplasm, cell surface. (Nucleus,Cytoplasm,Plasma membrane)	RNA polymerase II cis-regulatory region sequence-specific DNA binding,poly(G) binding,pre-mRNA binding,RNA polymerase II C-terminal domain binding,promoter-specific chromatin binding, transcription corepressor activity,RNA binding,snRNA binding,poly(C) RNA binding, ribonucleoprotein complex binding,sequence-specific DNA binding,ATP binding,protein binding,nucleotide binding,RNA binding,positive r…	regulation of alternative mRNA splicing, via spliceosome;regulation of mitotic spindle assembly,negative regulation of transcription by RNA polymerase II,negative regulation of telomere maintenance via telomerase,positive regulation of transcription by RNA polymerase II,regulation of chromatin organization,RNA localization to chromatin,negative regulation of stem cell differentiation, protein loc…	87.7	6.24
	Sequence	Modifications				Theo. MH+ [Da]	Confidence (by Search Engine): Sequest HT
	GYFEYIEENK					1291.58	High
	NFILDQTNVSAAAQR					1647.84	High
63	P62961	Y-box-binding protein 1 OS=Rattus norvegicus OX=10116 GN=Ybx1 PE=2 SV=3	nucleus,extracellular exosome,extracellular region, cytoplasm. (Nucleus,Extracellular region,Cytoplasm)	nucleic acid binding, miRNA binding,RNA binding,nucleic acid binding,DNA binding,single-stranded DNA binding,sequence-specific DNA binding,DNA-binding transcription activator activity, RNA polymerase II-specific,p53 binding;protein binding,GTPase binding,transcription factor binding. (Binding,Regulation)	regulation of gene expression,miRNA transport, tRNA transport, negative regulation of translation,mRNA stabilization,negative regulation of cellular senescence,positive regulation of cell division, RNA splicing,negative regulation of apoptotic process,positive regulation of cell population proliferation,regulation of transcription, DNA-templated; (Nucleic acid metabolism,Substance transport, Prot…	35.7	9.88
	Sequence	Modifications				Theo. MH+ [Da]	Confidence (by Search Engine): Sequest HT
	SVGDGETVEFDVVEGEK					1795.82	High
64	P18420	Proteasome subunit alpha type-1 OS=Rattus norvegicus OX=10116 GN=Psma1 PE=1 SV=2	nucleus,cytoplasm, proteasome core complex. (Nucleus,Cytoplasm)	endopeptidase activity, lipopolysaccharide binding. (Catalysis,Binding)	proteasomal protein catabolic process,proteasomal ubiquitin-independent protein catabolic process, proteolysis involved in cellular protein catabolic process, immune system process,negative regulation of inflammatory response to antigenic stimulus. (Protein metabolism,Immune,Inflammatory response, Response to stimulus)	29.5	6.61
	Sequence	Modifications				Theo. MH+ [Da]	Confidence (by Search Engine): Sequest HT
	DLEFTIYDDDDVSPFLDGLEERPQR					2984.38	High
65	P04644	40S ribosomal protein S17 OS=Rattus norvegicus OX=10116 GN=Rps17 PE=1 SV=3	ribosome,cytosolic small ribosomal subunit. (Ribosome)	structural constituent of ribosome. (Structure)	translation, ribosomal small subunit biogenesis, rRNA processing. (Protein metabolism,Nucleic acid metabolism)	15.5	9.77
	Sequence	Modifications				Theo. MH+ [Da]	Confidence (by Search Engine): Sequest HT
	VCEEIAIIPSK	1xCarbamidomethyl [C2]				1258.67	High
66	P62752	60S ribosomal protein L23a OS=Rattus norvegicus OX=10116 GN=Rpl23a PE=2 SV=1	ribosome,cytosolic large ribosomal subunit,nucleus. (Ribosome,Nucleus)	structural constituent of ribosome, rRNA binding, RNA binding. (Structure,Binding)	translation. (Protein metabolism)	17.7	10.45
	Sequence	Modifications				Theo. MH+ [Da]	Confidence (by Search Engine): Sequest HT
	LAPDYDALDVANK					1404.7	High
67	P62859	40S ribosomal protein S28 OS=Rattus norvegicus OX=10116 GN=Rps28 PE=1 SV=1	ribosome, cytoplasm, cytosol. (Ribosome, Cytoplasm, Cytosol)	structural constituent of ribosome, RNA binding,protein binding. (Structure,Binding)	ribosomal small subunit assembly, ribosome biogenesis, translation. (Protein metabolism)	7.8	10.7
	Sequence	Modifications				Theo. MH+ [Da]	Confidence (by Search Engine): Sequest HT
	EGDVLTLLESER					1360.7	High
68	Q9Z1P2	Alpha-actinin-1 OS=Rattus norvegicus OX=10116 GN=Actn1 PE=1 SV=1	cytoplasm,plasma membrane,cytoskeleton, nucleus,cell-cell junction,cytosol. (Cytoplasm,Plasma membrane,Cytoskeleton, Nucleus,Extracellular region,Cytosol)	calcium ion binding,actin binding,metal ion binding,protein homodimerization activity,ion channel binding, actin filament binding,double-stranded RNA binding, integrin binding, nuclear receptor transcription coactivator activity,protein binding,cytoskeletal regulatory protein binding, protein binding. (Binding,Regulation)	actin filament organization,negative regulation of cellular component movement, positive regulation of nucleic acid-templated transcription. (Cytoskeleton organization,Substance transport,Nucleic acid metabolism)	102.9	5.38
	Sequence	Modifications				Theo. MH+ [Da]	Confidence (by Search Engine): Sequest HT
	AGTQIENIEEDFR					1521.72	High
	ALDFIASK					864.483	High
69	Q6IMF3	Keratin, type II cytoskeletal 1 OS=Rattus norvegicus OX=10116 GN=Krt1 PE=2 SV=1	plasma membrane,intermediate filament. (Plasma membrane,Cytoskeleton)	protein heterodimerization activity, carbohydrate binding. (Regulation,Binding)	protein heterotetramerization,complement activation, lectin pathway; peptide cross-linking,negative regulation of inflammatory response. (Protein metabolism,Immune,Inflammatory response)	64.8	7.87
	Sequence	Modifications				Theo. MH+ [Da]	Confidence (by Search Engine): Sequest HT
	WELLQQVDTSTR					1475.75	High
70	P04785	Protein disulfide-isomerase OS=Rattus norvegicus OX=10116 GN=P4hb PE=1 SV=2	endoplasmic reticulum, plasma membrane,endoplasmic reticulum-Golgi intermediate compartment,cytosol, cytoskeleton, endoplasmic reticulum lumen. (Endoplasmic reticulum, Plasma membrane,Cytosol, Cytoskeleton)	protein disulfide isomerase activity,isomerase activity,actin binding,integrin binding,protein heterodimerization activity,thiol oxidase activity. (Catalysis,Binding,Regulation)	protein folding,response to endoplasmic reticulum stress,positive regulation of substrate adhesion-dependent cell spreading,cellular response to hypoxia,positive regulation of cell adhesion, regulation of oxidative stress-induced intrinsic apoptotic signaling pathway,oxidation-reduction process. (Protein metabolism,Response to stimulus,Cell migration,Cell adhesion, Apoptosis, Signaling, Cell redo…	56.9	4.93
	Sequence	Modifications				Theo. MH+ [Da]	Confidence (by Search Engine): Sequest HT
	VDATEESDLAQQYGVR					1780.83	High
71	Q5XI72	Eukaryotic translation initiation factor 4H OS=Rattus norvegicus OX=10116 GN=Eif4h PE=1 SV=1	cytoplasm. (Cytoplasm)	RNA strand-exchange activity,ribosomal small subunit binding,RNA strand annealing activity,nucleic acid binding,translation initiation factor activity, RNA binding. (Regulation,Binding)	formation of translation preinitiation complex,eukaryotic translation initiation factor 4F complex assembly,cytoplasmic translation,translation,translational initiation,developmental growth. (Protein metabolism,Differentiation and development)	27.3	7.23
	Sequence	Modifications				Theo. MH+ [Da]	Confidence (by Search Engine): Sequest HT
	EALTYDGALLGDR					1393.7	High
	ELPTEPPYTAYVGNLPFNTVQGDIDAIFK					3209.6	High
72	O88600	Heat shock 70 kDa protein 4 OS=Rattus norvegicus OX=10116 GN=Hspa4 PE=1 SV=1	cytosol, nucleus, cytoplasm, extracellular exosome,mitochondrion. (Cytosol, Nucleus, Cytoplasm, Extracellular region,Mitochondrion)	nucleotide binding,ATP binding, RNA polymerase II transcription factor binding,protein binding,activating transcription factor binding. (Binding)	response to heat,positive regulation of protein binding, positive regulation of gene expression,chaperone-mediated protein complex assembly,negative regulation of protein phosphorylation,negative regulation of apoptotic process,negative regulation of cell death, negative regulation of gene expression,negative regulation of DNA binding,protein insertion into mitochondrial outer membrane. (Response…	94	5.21
	Sequence	Modifications				Theo. MH+ [Da]	Confidence (by Search Engine): Sequest HT
	ELSTTLNADEAVTR					1519.76	High
73	P62278	40S ribosomal protein S13 OS=Rattus norvegicus OX=10116 GN=Rps13 PE=1 SV=2	cytosolic small ribosomal subunit,ribosome, nucleus. (Ribosome, Nucleus)	small ribosomal subunit rRNA binding,structural constituent of ribosome, 5.8S rRNA binding,mRNA binding. (Binding, Structure)	translation, negative regulation of RNA splicing. (Protein metabolism, Nucleic acid metabolism)	17.2	10.54
	Sequence	Modifications				Theo. MH+ [Da]	Confidence (by Search Engine): Sequest HT
	GLTPSQIGVILR					1253.76	High
	LILIESR					843.53	High
74	P62815	V-type proton ATPase subunit B, brain isoform OS=Rattus norvegicus OX=10116 GN=Atp6v1b2 PE=1 SV=1	cytosol,plasma membrane, cytoplasm,apical plasma membrane. (Cytosol,Plasma membrane, Cytoplasm)	hydrolase activity, ATP binding. (Catalysis, Binding)	ATP metabolic process,proton transmembrane transport, ion transport,vacuolar acidification, regulation of cellular pH. (Oxidative phosphorylation,Substance transport)	56.5	5.81
	Sequence	Modifications				Theo. MH+ [Da]	Confidence (by Search Engine): Sequest HT
	AVVQVFEGTSGIDAK					1520.8	High
75	Q9JLZ1	Glutaredoxin-3 OS=Rattus norvegicus OX=10116 GN=Glrx3 PE=1 SV=2	cytosol, nucleus, cytoplasm. (Cytosol, Nucleus, Cytoplasm)	protein disulfide oxidoreductase activity,metal ion binding,iron-sulfur cluster binding,protein kinase C binding. (Catalysis,Binding)	cellular iron ion homeostasis,protein maturation by iron-sulfur cluster transfer, [2Fe-2S] cluster assembly,oxidation-reduction process. (Substance transport,Protein metabolism,Cell redox homeostasis)	37.8	5.72
	Sequence	Modifications				Theo. MH+ [Da]	Confidence (by Search Engine): Sequest HT
	DNGELLPILK					1111.64	High
	ELEASEELDTICPK	1xCarbamidomethyl [C12]				1633.76	High
76	P83868	Prostaglandin E synthase 3 OS=Rattus norvegicus OX=10116 GN=Ptges3 PE=1 SV=2	cytoplasm,actin filament, cytosol, nucleus. (Cytoplasm,Cytoskeleton, Cytosol, Nucleus)	isomerase activity,prostaglandin-E synthase activity,p53 binding, Hsp90 protein binding,unfolded protein binding,telomerase activity,DNA polymerase binding. (Catalysis,Binding)	prostaglandin metabolic process, fatty acid biosynthetic process,lipid metabolic process, telomere maintenance via telomerase,positive regulation of gene expression,chaperone cofactor-dependent protein refolding,chaperone-mediated protein complex assembly,glycogen biosynthetic process,protein stabilization,negative regulation of cell death,positive regulation of phosphorylation, glucocorticoid re…	18.7	4.55
	Sequence	Modifications				Theo. MH+ [Da]	Confidence (by Search Engine): Sequest HT
	LTFSCLGGSDNFK	1xCarbamidomethyl [C5]				1445.67	High
77	P24050	40S ribosomal protein S5 OS=Rattus norvegicus OX=10116 GN=Rps5 PE=1 SV=3	ribosome,cytosolic small ribosomal subunit. (Ribosome)	mRNA binding, rRNA binding. (Binding)	ribosomal small subunit assembly,translation,regulation of translational fidelity. (Protein metabolism)	22.9	9.64
	Sequence	Modifications				Theo. MH+ [Da]	Confidence (by Search Engine): Sequest HT
	VNQAIWLLCTGAR	1xCarbamidomethyl [C9]				1501.79	High
78	P11232	Thioredoxin OS=Rattus norvegicus OX=10116 GN=Txn PE=1 SV=2	extracellular region,cytoplasm,nucleus,cytosol. (Extracellular region,Cytoplasm,Nucleus,Cytosol)	protein disulfide oxidoreductase activity,thioredoxin-disulfide reductase activity,protein homodimerization activity. (Catalysis,Regulation)	response to radiation,oxidation-reduction process, positive regulation of DNA binding,glycerol ether metabolic process,cell redox homeostasis,response to selenium ion,cellular response to drug, positive regulation of DNA binding,response to axon injury,cellular response to glucose stimulus,negative regulation of hydrogen peroxide-induced cell death, negative regulation of transcription by RNA pol…	11.7	4.92
	Sequence	Modifications				Theo. MH+ [Da]	Confidence (by Search Engine): Sequest HT
	EAFQEALAAAGDK					1320.64	High
	VGEFSGANK					908.447	High
79	P07632	Superoxide dismutase [Cu-Zn] OS=Rattus norvegicus OX=10116 GN=Sod1 PE=1 SV=2	lysosome,cytosol,extracellular space,peroxisome, mitochondrion, nucleus,mitochondrial intermembrane space,cytoplasm,cytoplasmic vesicle,plasma membrane. (Lysosome,Cytosol,Extracellular region, Peroxisome, Mitochondrion, Nucleus,Cytoplasm,Vesicle,Plasma membrane)	copper ion binding,superoxide dismutase activity, metal ion binding,antioxidant activity,oxidoreductase activity,protein phosphatase 2B binding,Rac GTPase binding, chaperone binding,zinc ion binding. (Binding,Catalysis,Antioxidation)	removal of superoxide radicals, reactive oxygen species metabolic process,superoxide metabolic process,oxidation-reduction process,response to nutrient levels,hydrogen peroxide biosynthetic process,activation of MAPK activity, response to reactive oxygen species,aging, locomotory behavior, transmission of nerve impulse, positive regulation of superoxide anion generation, cellular response to oxid…	15.9	6.35
	Sequence	Modifications				Theo. MH+ [Da]	Confidence (by Search Engine): Sequest HT
	VISLSGEHSIIGR					1367.76	High
80	P62246	40S ribosomal protein S15a OS=Rattus norvegicus OX=10116 GN=Rps15a PE=1 SV=2	cytosolic small ribosomal subunit,cytoplasm, ribosome. (Cytoplasm, Ribosome)	structural constituent of ribosome. (Structure)	response to virus,positive regulation of cell population proliferation,positive regulation of cell cycle, translation. (Response to stimulus,Cell proliferation,Cell cycle, Protein metabolism)	14.8	10.13
	Sequence	Modifications				Theo. MH+ [Da]	Confidence (by Search Engine): Sequest HT
	IVVNLTGR					871.536	High
	WQNNLLPSR					1127.6	High
81	P63331	Serine/threonine-protein phosphatase 2A catalytic subunit alpha isoform OS=Rattus norvegicus OX=10116 GN=Ppp2ca PE=1 SV=1	nucleus,cytoskeleton, cytoplasm,cytosol,plasma membrane. (Nucleus,Cytoskeleton, Cytoplasm,Cytosol,Plasma membrane)	protein serine/threonine phosphatase activity,beta-2 adrenergic receptor binding,phosphoprotein phosphatase activity, metal ion binding, protein kinase binding, protein domain specific binding,protein phosphatase 2A binding, ion channel binding,GABA receptor binding, protein antigen binding, protein binding,protein phosphatase binding. (Catalysis,Binding)	response to lead ion, positive regulation of microtubule binding, meiotic cell cycle,regulation of protein autophosphorylation, regulation of signaling receptor activity,regulation of protein catabolic process,protein dephosphorylation,negative regulation of protein import into nucleus, cellular response to calcium ion,positive regulation of cysteine-type endopeptidase activity involved in apopto…	35.6	5.54
	Sequence	Modifications				Theo. MH+ [Da]	Confidence (by Search Engine): Sequest HT
	ELDQWIEQLNECK	1xCarbamidomethyl [C12]				1704.79	High
	QITQVYGFYDECLR	1xCarbamidomethyl [C12]				1791.84	High
82	P16638	ATP-citrate synthase OS=Rattus norvegicus OX=10116 GN=Acly PE=1 SV=1	cytosol. (Cytosol)	ATP citrate synthase activity, catalytic activity,ATP binding,transferase activity, metal ion binding, nucleotide binding. (Catalysis,Binding)	acetyl-CoA metabolic process,citrate metabolic process, fatty acid biosynthetic process, lipid biosynthetic process,oxaloacetate metabolic process. (Lipid metabolism,Carbohydrate metabolism)	120.6	7.34
	Sequence	Modifications				Theo. MH+ [Da]	Confidence (by Search Engine): Sequest HT
	EAYPEEAYIADLDAK					1697.79	High
83	P19804	Nucleoside diphosphate kinase B OS=Rattus norvegicus OX=10116 GN=Nme2 PE=1 SV=1	cytoplasm,nucleus,mitochondrial membrane, intermediate filament. (Cytoplasm,Nucleus,Mitochondrion, Cytoskeleton)	nucleoside diphosphate kinase activity, metal ion binding, transferase activity,kinase activity,DNA binding,ATP binding,nucleotide binding,protein histidine kinase activity,nucleoside diphosphate kinase activity,protein serine/threonine kinase activity,fatty acid binding,GDP binding, transcription coactivator activity,G-quadruplex DNA binding,DNA binding,drug binding, intermediate filament bindin…	positive regulation of keratinocyte differentiation,negative regulation of apoptotic process,integrin-mediated signaling pathway,positive regulation of transcription by RNA polymerase II, UTP biosynthetic process,nucleotide metabolic process, phosphorylation,GTP biosynthetic process,UTP biosynthetic process,CTP biosynthetic process,protein autophosphorylation,integrin-mediated signaling pathway, …	17.3	7.44
	Sequence	Modifications				Theo. MH+ [Da]	Confidence (by Search Engine): Sequest HT
	EIGLWFKPEELIDYK					1879.98	High
	GDFCIQVGR	1xCarbamidomethyl [C4]				1051.5	High
	TFIAIKPDGVQR					1344.76	High
84	P07335	Creatine kinase B-type OS=Rattus norvegicus OX=10116 GN=Ckb PE=1 SV=2	extracellular space,cytoplasm, nucleus,cytosol. (Extracellular region,Cytoplasm, Nucleus,Cytosol)	creatine kinase activity,transferase activity, transferring phosphorus-containing groups,ATP binding,nucleotide binding,creatine kinase activity,ubiquitin protein ligase binding,protein binding. (Catalysis,Binding)	phosphocreatine biosynthetic process,phosphorylation, cellular chloride ion homeostasis. (Other substance metabolism, Phosphorylation and dephosphorylation, Substance transport)	42.7	5.67
	Sequence	Modifications				Theo. MH+ [Da]	Confidence (by Search Engine): Sequest HT
	VLTPELYAELR					1303.73	High
85	P05942	Protein S100-A4 OS=Rattus norvegicus OX=10116 GN=S100a4 PE=2 SV=1	nucleus, perinuclear region of cytoplasm. (Nucleus, Cytoplasm)	actin binding,calcium ion binding,calcium-dependent protein binding, protein binding, transition metal ion binding. (Binding)	positive regulation of I-kappaB kinase/NF-kappaB signaling. (Signaling)	11.8	5.12
	Sequence	Modifications				Theo. MH+ [Da]	Confidence (by Search Engine): Sequest HT
	MARPLEEALDVIVSTFHK	1xMet-loss+Acetyl [N-Term]				1967.06	High
86	Q4QRB4	Tubulin beta-3 chain OS=Rattus norvegicus OX=10116 GN=Tubb3 PE=1 SV=1	microtubule,cytoplasm. (Cytoskeleton,Cytoplasm)	GTP binding,structural constituent of cytoskeleton, nucleotide binding,peptide binding,netrin receptor binding. (Binding,Structure)	mitotic cell cycle, neuron differentiation,axon guidance, netrin-activated signaling pathway,dorsal root ganglion development. (Cell cycle,Differentiation and development,Signaling)	50.4	4.93
	Sequence	Modifications				Theo. MH+ [Da]	Confidence (by Search Engine): Sequest HT
	FPGQLNADLR					1130.6	High
	VAVCDIPPR	1xCarbamidomethyl [C4]				1026.54	High
87	P31977	Ezrin OS=Rattus norvegicus OX=10116 GN=Ezr PE=1 SV=3	apical plasma membrane,cytoskeleton,cytoplasm, plasma membrane,endosome,cytosol. (Cytoskeleton,Cytoplasm, Plasma membrane,Vesicle,cytosol)	protein binding,actin binding,protein kinase A catalytic subunit binding, protein kinase A binding,protein kinase A regulatory subunit binding,cell adhesion molecule binding, ATPase binding,structural molecule activity,protein binding. (Binding,Structure)	regulation of cell shape,negative regulation of interleukin-2 production,cellular response to cAMP,protein localization to plasma membrane,positive regulation of protein localization to early endosome,positive regulation of early endosome to late endosome transport,membrane to membrane docking,positive regulation of cellular protein catabolic process, regulation of cell size,positive regulation o…	69.3	6.1
	Sequence	Modifications				Theo. MH+ [Da]	Confidence (by Search Engine): Sequest HT
	SQEQLAAELAEYTAK					1651.82	High
88	P21807	Peripherin OS=Rattus norvegicus OX=10116 GN=Prph PE=1 SV=1	cytoskeleton,cytoplasm. (Cytoskeleton,Cytoplasm)	protein binding,structural molecule activity. (Binding,Structure)	intermediate filament cytoskeleton organization. (Cytoskeletion organization)	53.5	5.47
	Sequence	Modifications				Theo. MH+ [Da]	Confidence (by Search Engine): Sequest HT
	ADQLCQQELR	1xCarbamidomethyl [C5]				1260.6	High
	QIQSLTCEVDGLR	1xCarbamidomethyl [C7]				1518.76	High
89	Q5M7W5	Microtubule-associated protein 4 OS=Rattus norvegicus OX=10116 GN=Map4 PE=1 SV=1	microtubule,cytoplasm, cytoskeleton. (Cytoplasm, Cytoskeleton)	microtubule binding, tubulin binding. (Binding)	neuron projection development, microtubule cytoskeleton organization,mitotic spindle organization, cell division. (Differentiation and development, Cytoskeleton organization,Cell cycle)	110.2	4.73
	Sequence	Modifications				Theo. MH+ [Da]	Confidence (by Search Engine): Sequest HT
	KPTSTKPSSSAPR					1343.73	High
	MADLSLVDALTEPPPEIEGEIKR	1xMet-loss+Acetyl [N-Term]				2434.27	High
90	P85972	Vinculin OS=Rattus norvegicus OX=10116 GN=Vcl PE=1 SV=1	actin cytoskeleton,cell junction,cytoplasm,plasma membrane,cell-cell junction. (Cytoskeleton,Extracellular region,Cytoplasm,Plasma membrane)	structural molecule activity,actin binding,Rho GTPase binding,ubiquitin protein ligase binding,alpha-catenin binding,dystroglycan binding. (Structure,Binding)	cell adhesion,regulation of cell migration,adherens junction assembly,protein localization to cell surface. (Cell adhesion, Cell migration,Substance transport)	116.5	6.09
	Sequence	Modifications				Theo. MH+ [Da]	Confidence (by Search Engine): Sequest HT
	AIPDLTAPVAAVQAAVSNLVR					2076.18	High
	ELTPQVISAAR					1184.66	High
91	P11762	Galectin-1 OS=Rattus norvegicus OX=10116 GN=Lgals1 PE=1 SV=2	extracellular region, cytoplasm, nucleus,cell surface,cytosol. (Extracellular region, Cytoplasm, Nucleus,Plasma membrane,cytosol)	carbohydrate binding, lactose binding, laminin binding,protein binding. (Binding)	apoptotic process,negative regulation of cell-substrate adhesion,cellular response to glucose stimulus,negative regulation of neuron projection development,cellular response to organic cyclic compound, response to drug. (Apoptosis,Cell adhesion,Response to stimulus,Differentiation and development)	14.8	5.26
	Sequence	Modifications				Theo. MH+ [Da]	Confidence (by Search Engine): Sequest HT
	DSNNLCLHFNPR	1xCarbamidomethyl [C6]				1486.69	High
92	P01041	Cystatin-B OS=Rattus norvegicus OX=10116 GN=Cstb PE=1 SV=1	extracellular space,nucleus,cytoplasm,cytosol. (Extracellular region,Nucleus,Cytoplasm,Cytosol)	endopeptidase inhibitor activity, protease binding,cysteine-type endopeptidase inhibitor activity, protein binding,peptidase inhibitor activity. (Regulation,Binding)	negative regulation of peptidase activity,negative regulation of proteolysis,negative regulation of endopeptidase activity. (Enzyme activity regulation,Protein metabolism)	11.2	6.3
	Sequence	Modifications				Theo. MH+ [Da]	Confidence (by Search Engine): Sequest HT
	QVVAGTNFFIK					1223.68	High
93	P13383	Nucleolin OS=Rattus norvegicus OX=10116 GN=Ncl PE=1 SV=3	cytoplasm,nucleus, cell surface. (Cytoplasm,Nucleus, Plasma membrane)	protein binding, nucleic acid binding,RNA binding,DNA binding,signaling receptor binding,calcium ion binding,histone binding,single-stranded DNA binding, rRNA primary transcript binding, protein C-terminus binding,DNA topoisomerase binding, telomeric DNA binding. (Binding)	positive regulation of mRNA splicing, via spliceosome; regulation of rRNA processing,negative regulation of translation,negative regulation of apoptotic process,cellular response to lipopolysaccharide,endocytosis,positive regulation of tumor necrosis factor production,positive regulation of transcription by RNA polymerase II,positive regulation of transcription of nucleolar large rRNA by RNA poly…	77.1	4.74
	Sequence	Modifications				Theo. MH+ [Da]	Confidence (by Search Engine): Sequest HT
	ALELTGLK					844.514	High
	VAISELFAK					977.567	High
94	Q505J8	Phenylalanine--tRNA ligase alpha subunit OS=Rattus norvegicus OX=10116 GN=Farsa PE=1 SV=1	cytosol, cytoplasm. (Cytosol, Cytoplasm)	phenylalanine-tRNA ligase activity, nucleotide binding, ATP binding,aminoacyl-tRNA ligase activity, ligase activity,ATP binding. (Catalysis,Binding)	phenylalanyl-tRNA aminoacylation,protein heterotetramerization,tRNA aminoacylation,translation,protein heterotetramerization. (Protein metabolism)	57.7	8.28
	Sequence	Modifications				Theo. MH+ [Da]	Confidence (by Search Engine): Sequest HT
	MADNPVLEQLLR	1xMet-loss+Acetyl [N-Term]				1309.71	High
95	P35704	Peroxiredoxin-2 OS=Rattus norvegicus OX=10116 GN=Prdx2 PE=1 SV=3	cytoplasm,cytosol. (Cytoplasm,Cytosol)	antioxidant activity, peroxiredoxin activity, thioredoxin peroxidase activity. (Antioxidation, Catalysis)	oxidation-reduction process,removal of superoxide radicals,cellular response to oxidative stress,hydrogen peroxide metabolic process, respiratory burst involved in inflammatory response, negative regulation of lipopolysaccharide-mediated signaling pathway,negative regulation of NF-kappaB transcription factor activity,response to lipopolysaccharide,regulation of apoptotic process,negative regulati…	21.8	5.59
	Sequence	Modifications				Theo. MH+ [Da]	Confidence (by Search Engine): Sequest HT
	GLFIIDAK					876.519	High
	QITVNDLPVGR					1211.67	High
96	P41123	60S ribosomal protein L13 OS=Rattus norvegicus OX=10116 GN=Rpl13 PE=1 SV=2	cytosolic large ribosomal subunit, ribosome, cytoplasm. (Ribosome, Cytoplasm)	RNA binding,structural constituent of ribosome. (Binding,Structure)	translation. (Protein metabolism)	24.3	11.55
	Sequence	Modifications				Theo. MH+ [Da]	Confidence (by Search Engine): Sequest HT
	VDTWFNQPAR					1233.6	High
97	Q07936	Annexin A2 OS=Rattus norvegicus OX=10116 GN=Anxa2 PE=1 SV=2	extracellular space,vesicle,plasma membrane,cytoplasm, nucleus, lysosomal membrane,endosome,extracellular exosome,cytosol,cell surface. (Extracellular region,Vesicle,Plasma membrane,Cytoplasm, Nucleus, Lysosome)	phospholipase A2 inhibitor activity, Rab GTPase binding, calcium-dependent phospholipid binding, calcium ion binding,calcium channel activity,phosphatidylserine binding,phosphatidylinositol-4,5-bisphosphate binding,protease binding, phospholipase inhibitor activity, cytoskeletal protein binding, actin filament binding,protease binding,serine-type endopeptidase inhibitor activity,S100 protein bind…	protein localization to plasma membrane,positive regulation of low-density lipoprotein particle receptor binding, response to thyroid hormone,positive regulation of receptor recycling, positive regulation of protein phosphorylation,positive regulation of vesicle fusion,membrane raft assembly,vesicle budding from membrane,positive regulation of vacuole organization,positive regulation of receptor-…	38.7	7.69
	Sequence	Modifications				Theo. MH+ [Da]	Confidence (by Search Engine): Sequest HT
	DIISDTSGEFRK					1367.68	High
	SLYYFIQQDTK					1405.7	High
98	P62425	60S ribosomal protein L7a OS=Rattus norvegicus OX=10116 GN=Rpl7a PE=1 SV=2	ribosome,nucleolus. (Ribosome,Nucleus)	RNA binding. (Binding)	ribosome biogenesis,cellular response to thyroid stimulating hormone. (Protein metabolism, Response to stimulus)	30	10.61
	Sequence	Modifications				Theo. MH+ [Da]	Confidence (by Search Engine): Sequest HT
	AGVNTVTTLVENK					1345.73	High
99	P20280	60S ribosomal protein L21 OS=Rattus norvegicus OX=10116 GN=Rpl21 PE=1 SV=3	ribosome, cytosol,endoplasmic reticulum,cytoplasm. (Ribosome, Cytosol,Endoplasmic reticulum,Cytoplasm)	structural constituent of ribosome. (Structure)	translation. (Protein metabolism)	18.5	10.4
	Sequence	Modifications				Theo. MH+ [Da]	Confidence (by Search Engine): Sequest HT
	VYNVTQHAVGIIVNK					1654.93	High
100	Q5XHY5	Threonine--tRNA ligase 1, cytoplasmic OS=Rattus norvegicus OX=10116 GN=Tars1 PE=1 SV=1	cytoplasm. (Cytoplasm)	aminoacyl-tRNA ligase activity, threonine-tRNA ligase activity, nucleotide binding, ATP binding, zinc ion binding, ligase activity. (Catalysis,Binding)	tRNA aminoacylation for protein translation,tRNA aminoacylation, threonyl-tRNA aminoacylation, translation. (Protein metabolism)	80.5	6.95
	Sequence	Modifications				Theo. MH+ [Da]	Confidence (by Search Engine): Sequest HT
	NELSGALTGLTR					1231.66	High
101	P18298	S-adenosylmethionine synthase isoform type-2 OS=Rattus norvegicus OX=10116 GN=Mat2a PE=1 SV=1	cytosol. (Cytosol)	methionine adenosyltransferase activity, ATP binding,metal ion binding, transferase activity,nucleotide binding,amino acid binding. (Catalysis,Binding)	S-adenosylmethionine biosynthetic process, protein heterooligomerization, one-carbon metabolic process,response to hormone, response to drug,response to cAMP,response to light stimulus. (Protein metabolism,Response to stimulus)	43.7	6.37
	Sequence	Modifications				Theo. MH+ [Da]	Confidence (by Search Engine): Sequest HT
	FVIGGPQGDAGLTGR					1444.75	High
102	P04764	Alpha-enolase OS=Rattus norvegicus OX=10116 GN=Eno1 PE=1 SV=4	plasma membrane, cytoplasm,synaptic membrane,cytosol, cell surface. (Plasma membrane, Cytoplasm,Cytosol)	phosphopyruvate hydratase activity,magnesium ion binding,lyase activity,metal ion binding,protein homodimerization activity,DNA-binding transcription repressor activity, RNA polymerase II-specific;RNA binding,GTPase binding,RNA polymerase II transcription regulatory region sequence-specific DNA binding,heat shock protein binding,protein binding. (Catalysis,Binding,Regulation)	regulation of vacuole fusion, non-autophagic;glycolytic process,response to virus,negative regulation of cell growth,negative regulation of transcription, DNA-templated;positive regulation of ATP biosynthetic process,negative regulation of hypoxia-induced intrinsic apoptotic signaling pathway, cellular response to hypoxia. (Substance transport,Carbohydrate metabolism,Response to stimulus, Differe…	47.1	6.57
	Sequence	Modifications				Theo. MH+ [Da]	Confidence (by Search Engine): Sequest HT
	YITPDQLADLYK					1439.74	High
103	P60868	40S ribosomal protein S20 OS=Rattus norvegicus OX=10116 GN=Rps20 PE=3 SV=1	cytosolic small ribosomal subunit, ribosome, cytoplasm. (Ribosome, Cytoplasm)	structural constituent of ribosome,RNA binding,protein binding. (Structure,Binding)	translation. (Protein metabolism)	13.4	9.94
	Sequence	Modifications				Theo. MH+ [Da]	Confidence (by Search Engine): Sequest HT
	LIDLHSPSEIVK					1350.76	High
104	Q9JLJ3	4-trimethylaminobutyraldehyde dehydrogenase OS=Rattus norvegicus OX=10116 GN=Aldh9a1 PE=1 SV=1	cytosol,cytoplasm. (Cytosol,Cytoplasm)	aldehyde dehydrogenase (NAD+) activity, aminobutyraldehyde dehydrogenase activity, NAD binding,amine binding,oxidoreductase activity. (Catalysis,Binding)	protein homotetramerization,cellular aldehyde metabolic process,carnitine metabolic process,oxidation-reduction process,neurotransmitter biosynthetic process. (Protein metabolism, Other substance metabolism, Cell redox homeostasis,Neurotransmitter metabolism and release)	53.6	6.92
	Sequence	Modifications				Theo. MH+ [Da]	Confidence (by Search Engine): Sequest HT
	GIKPITLELGGK					1225.75	High
105	P36972	Adenine phosphoribosyltransferase OS=Rattus norvegicus OX=10116 GN=Aprt PE=1 SV=1	cytoplasm, nucleoplasm, cytosol. (Cytoplasm, Nucleus, Cytosol)	adenine phosphoribosyltransferase activity, AMP binding, adenine binding,,transferase activity. (Catalysis,Binding)	nucleoside metabolic process,adenine salvage, adenine metabolic process,purine ribonucleoside salvage. (Nucleic acid metabolism)	19.5	6.57
	Sequence	Modifications				Theo. MH+ [Da]	Confidence (by Search Engine): Sequest HT
	LPGPTVSASYSLEYGK					1668.85	High
106	P48004	Proteasome subunit alpha type-7 OS=Rattus norvegicus OX=10116 GN=Psma7 PE=1 SV=1	nucleus,cytoplasm. (Nucleus,Cytoplasm)	endopeptidase activity. (Catalysis)	proteasomal protein catabolic process,proteasomal ubiquitin-independent protein catabolic process,proteasome-mediated ubiquitin-dependent protein catabolic process,proteolysis involved in cellular protein catabolic process. (Protein metabolism)	28.3	8.68
	Sequence	Modifications				Theo. MH+ [Da]	Confidence (by Search Engine): Sequest HT
	ALLEVVQSGGK					1100.63	High
107	P62271	40S ribosomal protein S18 OS=Rattus norvegicus OX=10116 GN=Rps18 PE=1 SV=3	cytosol, ribosome,small ribosomal subunit,cytoplasm,nucleus. (Cytosol, Ribosome,Cytoplasm,Nucleus)	protein binding,nucleic acid binding,RNA binding,structural constituent of ribosome, rRNA binding,protein kinase binding. (Binding, Structure)	translation. (Protein metabolism)	17.7	10.99
	Sequence	Modifications				Theo. MH+ [Da]	Confidence (by Search Engine): Sequest HT
	IPDWFLNR					1060.56	High
	VLNTNIDGR					1001.54	High
108	Q68FR6	Elongation factor 1-gamma OS=Rattus norvegicus OX=10116 GN=Eef1g PE=2 SV=3	endoplasmic reticulum, cytoplasm,nucleus. (Endoplasmic reticulum, Cytoplasm,Nucleus)	translation elongation factor activity. (Regulation)	response to virus, translational elongation,glutathione metabolic process,translation. (Response to stimulus, Protein metabolism)	50	6.74
	Sequence	Modifications				Theo. MH+ [Da]	Confidence (by Search Engine): Sequest HT
	EYFSWEGAFQHVGK					1684.78	High
	ILGLLDTHLK					1122.69	High
109	P24155	Thimet oligopeptidase OS=Rattus norvegicus OX=10116 GN=Thop1 PE=1 SV=4	mitochondrial intermembrane space,cytoplasm. (Mitochondrion,Cytoplasm)	metalloendopeptidase activity, peptidase activity, peptide binding. (Catalysis, Binding)	peptide metabolic process,proteolysis, intracellular signal transduction. (Protein metabolism,Signaling)	78.3	5.94
	Sequence	Modifications				Theo. MH+ [Da]	Confidence (by Search Engine): Sequest HT
	ALTTQLIEQTK					1245.7	High
110	P62755	40S ribosomal protein S6 OS=Rattus norvegicus OX=10116 GN=Rps6 PE=1 SV=1	ribosome,cytosolic small ribosomal subunit,nucleolus,perinuclear region of cytoplasm,cytoplasm, nucleus. (Ribosome,Cytoplasm, Nucleus)	structural constituent of ribosome, mRNA binding,protein kinase binding. (Structure, Binding)	translation, negative regulation of bicellular tight junction assembly,G1/S transition of mitotic cell cycle,mitotic cell cycle, negative regulation of apoptotic process, rRNA processing,positive regulation of apoptotic process,positive regulation of cell population proliferation. (Protein metabolism, Cell adhesion,Cell cycle,Apoptosis,Nucleic acid metabolism,Cell proliferation)	28.7	10.84
	Sequence	Modifications				Theo. MH+ [Da]	Confidence (by Search Engine): Sequest HT
	DIPGLTDTTVPR					1284.68	High
111	Q9Z0V5	Peroxiredoxin-4 OS=Rattus norvegicus OX=10116 GN=Prdx4 PE=2 SV=1	endoplasmic reticulum,cytosol, extracellular region,cytoplasm,smooth endoplasmic reticulum. (Endoplasmic reticulum,Cytosol, Extracellular region,Cytoplasm)	thioredoxin peroxidase activity,antioxidant activity,oxidoreductase activity,peroxiredoxin activity. (Catalysis,Antioxidation)	response to oxidative stress,cell redox homeostasis,protein maturation by protein folding, reactive oxygen species metabolic process,extracellular matrix organization,reactive oxygen species metabolic process. (Response to stimulus,Cell redox homeostasis,Protein metabolism,Other substance metabolism)	31	6.65
	Sequence	Modifications				Theo. MH+ [Da]	Confidence (by Search Engine): Sequest HT
	GLFIIDDK					920.509	High
	QITLNDLPVGR					1225.69	High
112	Q6P502	T-complex protein 1 subunit gamma OS=Rattus norvegicus OX=10116 GN=Cct3 PE=1 SV=1	cytoplasm,microtubule,cytosol,plasma membrane. (Cytoplasm,Cytoskeleton,Cytosol,Plasma membrane)	unfolded protein binding,ATP binding,nucleotide binding. (Binding)	protein folding,toxin transport,pore complex assembly,protein stabilization. (Protein metabolism, Substance transport)	60.6	6.64
	Sequence	Modifications				Theo. MH+ [Da]	Confidence (by Search Engine): Sequest HT
	AVAQALEVIPR					1166.69	High
113	Q6MG61	Chloride intracellular channel protein 1 OS=Rattus norvegicus OX=10116 GN=Clic1 PE=1 SV=1	nucleus, chloride channel complex,cytoplasm,plasma membrane,extracellular exosome,mitochondrion. (Nucleus, Cytoplasm,Plasma membrane,Extracellular region,Mitochondrion)	chloride channel activity,voltage-gated ion channel activity. (Transport)	ion transmembrane transport,chloride transport,regulation of cell cycle,glutathione metabolic process, ion transport,regulation of mitochondrial membrane potential. (Substance transport,Cell cycle, Protein metabolism)	27	5.17
	Sequence	Modifications				Theo. MH+ [Da]	Confidence (by Search Engine): Sequest HT
	MAEEQPQVELFVK	1xMet-loss+Acetyl [N-Term]				1458.75	High
	Sequence	Modifications				Theo. MH+ [Da]	Confidence (by Search Engine): Sequest HT
	LGEHNINVLEGDEQFINAAK					2211.1	High
114	P02401	60S acidic ribosomal protein P2 OS=Rattus norvegicus OX=10116 GN=Rplp2 PE=1 SV=2	ribosome, cytosolic large ribosomal subunit. (Ribosome)	iron ion binding, ribonucleoprotein complex binding,structural constituent of ribosome. (Binding,Structure)	translational elongation, positive regulation of translation,cellular response to cAMP,cellular response to Thyroid stimulating hormone,cytoplasmic translational elongation. (Protein metabolism, Response to stimulus)	11.7	4.54
	Sequence	Modifications				Theo. MH+ [Da]	Confidence (by Search Engine): Sequest HT
	NIEDVIAQGVGK					1242.67	High
115	P62243	40S ribosomal protein S8 OS=Rattus norvegicus OX=10116 GN=Rps8 PE=1 SV=2	cytosolic small ribosomal subunit, ribosome,cytoplasm, cytosol, endoplasmic reticulum. (Rribosome,Cytoplasm, Cytosol, Endoplasmic reticulum)	structural constituent of ribosome. (Structure)	maturation of SSU-rRNA from tricistronic rRNA transcript (SSU-rRNA, 5.8S rRNA, LSU-rRNA), translation. (Nucleic acid metabolism, Protein metabolism)	24.2	10.32
	Sequence	Modifications				Theo. MH+ [Da]	Confidence (by Search Engine): Sequest HT
	LTPEEEEILNK					1314.68	High
116	P09495	Tropomyosin alpha-4 chain OS=Rattus norvegicus OX=10116 GN=Tpm4 PE=1 SV=3	actin filament,cytoskeleton, cytoplasm. (Cytoskeleton, Cytoplasm)	actin filament binding,protein heterodimerization activity,protein homodimerization activity, metal ion binding. (Binding,Regualtion)	actin filament organization. (Cytoskeleton organization)	28.5	4.69
	Sequence	Modifications				Theo. MH+ [Da]	Confidence (by Search Engine): Sequest HT
	MAGLNSLEAVK	1xMet-loss+Acetyl [N-Term]				1043.57	High
117	O88761	26S proteasome non-ATPase regulatory subunit 1 OS=Rattus norvegicus OX=10116 GN=Psmd1 PE=1 SV=1	nucleus,cytosol. (Nucleus,Cytosol)	ubiquitin protein ligase binding,endopeptidase activity. (Binding, Catalysis)	regulation of protein catabolic process,proteasome-mediated ubiquitin-dependent protein catabolic process. (Protein metabolism)	105.7	5.39
	Sequence	Modifications				Theo. MH+ [Da]	Confidence (by Search Engine): Sequest HT
	VSTAVLSITAK					1089.65	High
118	Q62940	E3 ubiquitin-protein ligase NEDD4 OS=Rattus norvegicus OX=10116 GN=Nedd4 PE=1 SV=1	cytoplasm,plasma membrane, Golgi apparatus, cytosol. (Cytoplasm,Plasma membrane, Golgi apparatus, Cytosol)	ubiquitin protein ligase activity,sodium channel inhibitor activity,ubiquitin-protein transferase activity,RNA polymerase binding,ionotropic glutamate receptor binding,protein binding, ubiquitin binding, beta-2 adrenergic receptor binding,phosphoserine residue binding,proline-rich region binding. (Catalysis,Regulation,Binding)	neuromuscular junction development, neuron projection development, receptor catabolic process, positive regulation of protein catabolic process,ubiquitin-dependent protein catabolic process,protein ubiquitination, receptor internalization,proteasome-mediated ubiquitin-dependent protein catabolic process, regulation of synapse organization, negative regulation of sodium ion transmembrane transport…	102.3	5.21
	Sequence	Modifications				Theo. MH+ [Da]	Confidence (by Search Engine): Sequest HT
	EGFFELIPQDLIK					1548.83	High
	WNEEILFR					1106.56	High
119	Q68FR9	Elongation factor 1-delta OS=Rattus norvegicus OX=10116 GN=Eef1d PE=1 SV=2	cytosol, endoplasmic reticulum, nucleus,cytoplasm. (Cytosol, Endoplasmic reticulum, Nucleus,Cytoplasm)	translation elongation factor activity,guanyl-nucleotide exchange factor activity,DNA binding, activating transcription factor binding,DNA binding, heat shock protein binding. (Regulation,Binding)	translation, translational elongation, regulation of cell death, cellular response to ionizing radiation. (Protein metabolism, Apoptosis,Response to stimulus)	31.3	5.06
	Sequence	Modifications				Theo. MH+ [Da]	Confidence (by Search Engine): Sequest HT
	GVVQDLQQAISK					1285.71	High
	LVPVGYGIR					973.583	High
120	Q62812	Myosin-9 OS=Rattus norvegicus OX=10116 GN=Myh9 PE=1 SV=3	cytoskeleton,cytoplasm, phagocytic vesicle,mitochondrion,endosome,cytosol,adherens junction, plasma membrane,nucleus. (Cytoskeleton,Cytoplasm, Vesicle,Mitochondrion,Cytosol,Extracellular region, Plasma membrane,Nucleus)	G-protein alpha-subunit binding,scaffold protein binding, microfilament motor activity,actin binding,protein binding,ATPase activity,ADP binding,protein kinase binding,actin-dependent ATPase activity, protein homodimerization activity,sodium:potassium-exchanging ATPase activity,motor activity,calmodulin binding,nucleotide binding. (Binding,Motor activity,Catalysis,Regulation)	cell adhesion, regulation of cell shape, actin filament polymerization, lysosome localization, regulated exocytosis,positive regulation of endocytosis,cell-cell adhesion, regulation of plasma membrane repair,positive regulation of insulin secretion involved in cellular response to glucose stimulus,actin filament capping, cell morphogenesis involved in differentiation,phagocytosis, engulfment;posi…	226.2	5.6
	Sequence	Modifications				Theo. MH+ [Da]	Confidence (by Search Engine): Sequest HT
	IAQLEEQLDNETK					1530.76	High
	TDLLLEPYNK					1205.64	High
121	P62083	40S ribosomal protein S7 OS=Rattus norvegicus OX=10116 GN=Rps7 PE=1 SV=1	cytosolic small ribosomal subunit, ribosome,cytoplasm, cytoskeleton,nucleolus,nucleus. (Ribosome,Cytoplasm, Cytoskeleton,Nucleus)	structural constituent of ribosome,poly(U) RNA binding, ubiquitin ligase inhibitor activity,mRNA 3'-UTR binding,protein kinase binding, protein kinase binding. (Structure,Binding, Regulation)	ribosomal small subunit biogenesis, rRNA processing, translation,positive regulation of gene expression,negative regulation of ubiquitin-dependent protein catabolic process,cell differentiation,protein stabilization,negative regulation of ubiquitin protein ligase activity, positive regulation of intrinsic apoptotic signaling pathway by p53 class mediator, cell differentiation. (Nucleic acid metab…	22.1	10.1
	Sequence	Modifications				Theo. MH+ [Da]	Confidence (by Search Engine): Sequest HT
	AIIIFVPVPQLK					1337.86	High
122	Q6P7B0	Tryptophan--tRNA ligase, cytoplasmic OS=Rattus norvegicus OX=10116 GN=Wars1 PE=1 SV=2	cytoplasm, nucleus,cytosol. (Cytoplasm, Nucleus,Cytosol)	aminoacyl-tRNA ligase activity, tryptophan-tRNA ligase activity,nucleotide binding, ATP binding, ligase activity, nucleotide binding, protein homodimerization activity, kinase inhibitor activity, protein kinase binding. (Catalysis, Binding, Regulation)	tRNA aminoacylation for protein translation,translation, positive regulation of gene expression,negative regulation of protein phosphorylation, negative regulation of protein kinase activity, regulation of protein ADP-ribosylation. (Protein metabolism, Nucleic acid metabolism,Phosphorylation and dephosphorylation,Enzyme activity regulation)	54.1	6.48
	Sequence	Modifications				Theo. MH+ [Da]	Confidence (by Search Engine): Sequest HT
	ASEDFVDPWTVR					1421.67	High
123	O35077	Glycerol-3-phosphate dehydrogenase [NAD(+)], cytoplasmic OS=Rattus norvegicus OX=10116 GN=Gpd1 PE=1 SV=4	cytoplasm,cytosol. (Cytoplasm,Cytosol)	glycerol-3-phosphate dehydrogenase [NAD+] activity, protein homodimerization activity, oxidoreductase activity,NAD binding. (Catalysis,Regulation,Binding)	carbohydrate metabolic process, oxidation-reduction process, glycerol-3-phosphate metabolic process,NADH oxidation, gluconeogenesis,cellular response to cAMP,positive regulation of glycolytic process,glycerophosphate shuttle. (Carbohydrate metabolism,Cell redox homeostasis,Lipid metabolism,Response to stimulus)	37.4	6.6
	Sequence	Modifications				Theo. MH+ [Da]	Confidence (by Search Engine): Sequest HT
	ANTIGISLIK					1029.63	High
124	Q4FZT6	Histone H2A type 3 OS=Rattus norvegicus OX=10116 PE=2 SV=3	nucleosome,nucleus. (Nucleus)	DNA binding, protein heterodimerization activity. (Binding,Regulation)	chromatin silencing,chromatin organization. (Nucleic acid metabolism)	14.1	11.05
	Sequence	Modifications				Theo. MH+ [Da]	Confidence (by Search Engine): Sequest HT
	AGLQFPVGR					944.531	High
125	P62959	Histidine triad nucleotide-binding protein 1 OS=Rattus norvegicus OX=10116 GN=Hint1 PE=1 SV=5	nucleus,cytoplasm. (Nucleus,Cytoplasm)	hydrolase activity, nucleotide binding. (Catalysis, Binding)	apoptotic process,positive regulation of calcium-mediated signaling,intrinsic apoptotic signaling pathway by p53 class mediator,regulation of transcription, DNA-templated;purine ribonucleotide catabolic process,purine ribonucleotide catabolic process. (Apoptosis, Signaling,Nucleic acid metabolism)	13.8	6.87
	Sequence	Modifications				Theo. MH+ [Da]	Confidence (by Search Engine): Sequest HT
	AQVAQPGGDTIFGK					1388.72	High
126	Q920J4	Thioredoxin-like protein 1 OS=Rattus norvegicus OX=10116 GN=Txnl1 PE=1 SV=3	cytoplasm,nucleus. (Cytoplasm,Nucleus)	disulfide oxidoreductase activity. (Catalysis)	oxidation-reduction process. (Cell redox homeostasis)	32.2	4.96
	Sequence	Modifications				Theo. MH+ [Da]	Confidence (by Search Engine): Sequest HT
	SEPTQALELTEDDIKEDGIVPLR					2568.3	High
127	P10111	Peptidyl-prolyl cis-trans isomerase A OS=Rattus norvegicus OX=10116 GN=Ppia PE=1 SV=2	cytosol,nucleus,cytoplasm,extracellular region. (Cytosol,Nucleus,Cytoplasm,Extracellular region)	peptidyl-prolyl cis-trans isomerase activity,integrin binding. (Catalysis, Binding)	protein peptidyl-prolyl isomerization,protein folding,regulation of apoptotic signaling pathway,activation of protein kinase B activity,apoptotic process,positive regulation of protein dephosphorylation, negative regulation of protein phosphorylation,cell adhesion molecule production, negative regulation of oxidative stress-induced intrinsic apoptotic signaling pathway,cellular response to oxidat…	17.9	8.16
	Sequence	Modifications				Theo. MH+ [Da]	Confidence (by Search Engine): Sequest HT
	VCFELFADK	1xCarbamidomethyl [C2]				1128.54	High
128	P62260	14-3-3 protein epsilon OS=Rattus norvegicus OX=10116 GN=Ywhae PE=1 SV=1	cytoplasm, nucleus, cytosol,plasma membrane. (Cytoplasm, Nucleus, Cytosol,Plasma membrane)	ion channel binding,calcium channel regulator activity, protein kinase C inhibitor activity,ubiquitin protein ligase binding,phosphoprotein binding,protein binding,potassium channel regulator activity,protein phosphatase binding,histone deacetylase binding, protein heterodimerization activity,scaffold protein binding. (Binding,Regulation)	positive regulation of protein export from nucleus,cellular response to heat,protein localization to nucleus,neuron migration,protein targeting,signal transduction,regulation of membrane repolarization,regulation of cytosolic calcium ion concentration,negative regulation of calcium ion export across plasma membrane,regulation of potassium ion transmembrane transporter activity,negative regulation…	29.2	4.74
	Sequence	Modifications				Theo. MH+ [Da]	Confidence (by Search Engine): Sequest HT
	LAEQAER					816.421	High
	IISSIEQK					917.53	High
129	P85971	6-phosphogluconolactonase OS=Rattus norvegicus OX=10116 GN=Pgls PE=1 SV=1	cytoplasm. (Cytoplasm)	6-phosphogluconolactonase activity,hydrolase activity,monosaccharide binding. (Catalysis, Binding)	pentose-phosphate shunt, oxidative branch, carbohydrate metabolic process. (Carbohydrate metabolism)	27.2	5.85
	Sequence	Modifications				Theo. MH+ [Da]	Confidence (by Search Engine): Sequest HT
	DLPAATAPAGPASFAR					1512.78	High
130	P04646	60S ribosomal protein L35a OS=Rattus norvegicus OX=10116 GN=Rpl35a PE=3 SV=1	cytosolic large ribosomal subunit, ribosome. (Ribosome)	structural constituent of ribosome,tRNA binding,RNA binding. (Structure,Binding)	ribosomal large subunit biogenesis, translation. (Protein metabolism)	12.5	10.89
	Sequence	Modifications				Theo. MH+ [Da]	Confidence (by Search Engine): Sequest HT
	DETEFYLGK					1101.51	High
131	Q4V8C7	Interferon-inducible double-stranded RNA-dependent protein kinase activator A OS=Rattus norvegicus OX=10116 GN=Prkra PE=1 SV=1	cytoplasm. (Cytoplasm)	double-stranded RNA binding,RNA binding,protein kinase binding,pre-miRNA binding,protein homodimerization activity. (Binding, Regulation)	production of siRNA involved in RNA interference,gene silencing by RNA,protein phosphorylation,pre-miRNA processing, production of miRNAs involved in gene silencing by miRNA,cellular response to oxidative stress,positive regulation of intrinsic apoptotic signaling pathway, positive regulation of cell population proliferation, protein stabilization,positive regulation of catalytic activity. (Nucle…	34.3	8.56
	Sequence	Modifications				Theo. MH+ [Da]	Confidence (by Search Engine): Sequest HT
	AAEAAINILK					1013.6	High
132	P85125	Caveolae-associated protein 1 OS=Rattus norvegicus OX=10116 GN=Cavin1 PE=1 SV=1	mitochondrion,caveola,cytoplasm,nucleus,endoplasmic reticulum,plasma membrane, cytosol. (Mitochondrion,Cytoplasm,Nucleus,Endoplasmic reticulum,Plasma membrane, Cytosol)	rRNA primary transcript binding,rRNA primary transcript binding, rRNA binding, RNA binding,protein binding. (Binding)	termination of RNA polymerase I transcription, transcription initiation from RNA polymerase I promoter, rRNA transcription, positive regulation of cell motility,DNA-templated transcription, termination; protein secretion. (Nucleic acid metabolism,Cell migration,Substance transport)	43.9	5.52
	Sequence	Modifications				Theo. MH+ [Da]	Confidence (by Search Engine): Sequest HT
	KLEVNEAELLR					1313.74	High
133	P07323	Gamma-enolase OS=Rattus norvegicus OX=10116 GN=Eno2 PE=1 SV=2	synaptic membrane,cytoplasm, plasma membrane, membrane raft,cell surface. (Cytoplasm, Plasma membrane)	phosphopyruvate hydratase activity,magnesium ion binding, lyase activity,metal ion binding. (Catalysis,Binding)	glycolytic process,gluconeogenesis,response to organic cyclic compound,response to drug,regulation of vacuole fusion, non-autophagic;negative regulation of neuron death. (Carbohydrate metabolism, Response to stimulus,Substance transport,Apoptosis)	47.1	5.16
	Sequence	Modifications				Theo. MH+ [Da]	Confidence (by Search Engine): Sequest HT
	VNQIGSVTEAIQACK	1xCarbamidomethyl [C14]				1617.83	High
134	P26284	Pyruvate dehydrogenase E1 component subunit alpha, somatic form, mitochondrial OS=Rattus norvegicus OX=10116 GN=Pdha1 PE=1 SV=2	mitochondrion,mitochondrial matrix. (Mitochondrion)	pyruvate dehydrogenase (acetyl-transferring) activity, oxidoreductase activity. (Catalysis)	acetyl-CoA biosynthetic process from pyruvate,carbohydrate metabolic process, oxidation-reduction process,tricarboxylic acid cycle,glucose metabolic process, mitochondrial acetyl-CoA biosynthetic process from pyruvate. (Carbohydrate metabolism,Cell redox homeostasis)	43.2	8.19
	Sequence	Modifications				Theo. MH+ [Da]	Confidence (by Search Engine): Sequest HT
	LEEGPPVTTVLTR					1411.78	High
135	P50503	Hsc70-interacting protein OS=Rattus norvegicus OX=10116 GN=St13 PE=1 SV=1	cytoplasm,cytosol. (Cytoplasm,Cytosol)	protein dimerization activity,Hsp70 protein binding,unfolded protein binding,chaperone binding. (Regulation,Binding)	negative regulation of protein refolding,chaperone cofactor-dependent protein refolding,chaperone-mediated protein folding. (Protein metabolism)	41.3	5.39
	Sequence	Modifications				Theo. MH+ [Da]	Confidence (by Search Engine): Sequest HT
	AIEINPDSAQPYK					1445.73	High
136	P50137	Transketolase OS=Rattus norvegicus OX=10116 GN=Tkt PE=1 SV=1	endoplasmic reticulum membrane,peroxisome. (Endoplasmic reticulum,Peroxisome)	thiamine pyrophosphate binding,transketolase activity,metal ion binding,carbohydrate binding,magnesium ion binding,monosaccharide binding,calcium ion binding,protein homodimerization activity. (Binding,Regulation)	ribose phosphate biosynthetic process,pentose-phosphate shunt, non-oxidative branch; ribose phosphate biosynthetic process,glyceraldehyde-3-phosphate biosynthetic process,regulation of growth. (Carbohydrate metabolism,Differentiation and development)	67.6	7.49
	Sequence	Modifications				Theo. MH+ [Da]	Confidence (by Search Engine): Sequest HT
	LAVSQVPR					869.52	High
137	P68101	Eukaryotic translation initiation factor 2 subunit 1 OS=Rattus norvegicus OX=10116 GN=Eif2s1 PE=1 SV=2	cytoplasm,nucleus, cytosol. (Cytoplasm,Nucleus, Cytosol)	translation initiation factor activity,nucleic acid binding,RNA binding, ribosome binding, protein binding. (Regulation,Binding)	translation, regulation of translation,translational initiation,aging,negative regulation of guanyl-nucleotide exchange factor activity,cellular response to heat,cellular response to amino acid starvation,cellular response to oxidative stress,negative regulation of translational initiation in response to stress,protein autophosphorylation,positive regulation of type B pancreatic cell apoptotic pr…	36.1	5.08
	Sequence	Modifications				Theo. MH+ [Da]	Confidence (by Search Engine): Sequest HT
	INLIAPPR					893.557	High
138	P48037	Annexin A6 OS=Rattus norvegicus OX=10116 GN=Anxa6 PE=1 SV=2	cytoplasm,nucleus,apical plasma membrane,lysosomal membrane, late endosome membrane,mitochondrion. (Cytoplasm,Nucleus,Plasma membrane,Lysosome, Vesicle,Mitochondrion)	calcium-dependent phospholipid binding,GTP binding,lipid binding, ligand-gated ion channel activity,protein binding,cholesterol binding,calcium-dependent protein binding,phosphatidylserine binding,calcium channel activity, GTP binding,actin filament binding. (Binding, Transport)	calcium ion transport, secretion,mitochondrial calcium ion homeostasis,apoptotic signaling pathway, ion transmembrane transport, neural crest cell migration,plasma membrane repair,negative regulation of sequestering of calcium ion. (Substance transport,Apoptosis, Signaling,Cell migration)	75.7	5.57
	Sequence	Modifications				Theo. MH+ [Da]	Confidence (by Search Engine): Sequest HT
	ALIEILATR					999.62	High
139	Q64559	Cytosolic acyl coenzyme A thioester hydrolase OS=Rattus norvegicus OX=10116 GN=Acot7 PE=1 SV=4	cytosol, nucleoplasm, cytoplasm. (Cytosol, Nucleus, Cytoplasm)	long-chain fatty acyl-CoA binding, fatty-acyl-CoA binding, palmitoyl-CoA hydrolase activity,thiolester hydrolase activity, carboxylic ester hydrolase activity,protein homodimerization activity. (Binding,Catalysis, Regualtion)	palmitic acid biosynthetic process, acyl-CoA metabolic process, fatty acid metabolic process,lipid metabolic process,coenzyme A biosynthetic process. (Lipid metabolism,Other substance metabolism)	42.7	8.54
	Sequence	Modifications				Theo. MH+ [Da]	Confidence (by Search Engine): Sequest HT
	VLEVPPIVYLR					1297.79	High
140	P05964	Protein S100-A6 OS=Rattus norvegicus OX=10116 GN=S100a6 PE=1 SV=3	nucleus, cytosol,cytoplasm,plasma membrane,extrinsic component of cytoplasmic side of plasma membrane. (Nucleus, Cytosol,Cytoplasm,Plasma membrane)	S100 protein binding, calcium-dependent protein binding,calcium ion binding,metal ion binding,ion transmembrane transporter activity, tropomyosin binding,zinc ion binding,protein homodimerization activity. (Binding,Transport,Regulation)	ion transmembrane transport. (Substance transport)	10	5.48
	Sequence	Modifications				Theo. MH+ [Da]	Confidence (by Search Engine): Sequest HT
	NKDQEVNFQEYVAFLGALALIYNEALK					3100.6	High
141	Q6RUV5	Ras-related C3 botulinum toxin substrate 1 OS=Rattus norvegicus OX=10116 GN=Rac1 PE=1 SV=1	Golgi membrane, cytoplasm,cytoplasmic vesicle,extrinsic component of plasma membrane, recycling endosome membrane,plasma membrane, actin filament,nucleus, vesicle,cytoskeleton. (Golgi apparatus, Cytoplasm,Vesicle,Plasma membrane, Nucleus,Cytoskeleton)	GTPase activity, GTP binding,Rab GTPase binding,GTP-dependent protein binding, protein binding,Rho GDP-dissociation inhibitor binding, protein kinase binding,thioesterase binding, histone deacetylase binding,ATPase binding,nucleotide binding,hydrolase activity. (Catalysis, Binding)	actin cytoskeleton organization,cellular response to mechanical stimulus, cytoskeleton organization,regulation of cell size,regulation of neuron maturation,dendrite morphogenesis,protein localization to plasma membrane,positive regulation of substrate adhesion-dependent cell spreading,hyperosmotic response, cell migration, Rac protein signal transduction,non-canonical Wnt signaling pathway, posit…	21.4	8.5
	Sequence	Modifications				Theo. MH+ [Da]	Confidence (by Search Engine): Sequest HT
	TVFDEAIR					950.494	High
142	P62902	60S ribosomal protein L31 OS=Rattus norvegicus OX=10116 GN=Rpl31 PE=2 SV=1	ribosome,nucleolus,cytosolic large ribosomal subunit. (Ribosome,Nucleus)	structural constituent of ribosome. (Structure)	translation,cytoplasmic translation. (Protein metabolism)	14.5	10.54
	Sequence	Modifications				Theo. MH+ [Da]	Confidence (by Search Engine): Sequest HT
	SAINEVVTR					988.542	High
143	P62718	60S ribosomal protein L18a OS=Rattus norvegicus OX=10116 GN=Rpl18a PE=2 SV=1	cytosolic large ribosomal subunit,ribosome. (Ribosome)	structural constituent of ribosome, protein binding. (Structure,Binding)	translation, response to antineoplastic agent. (Protein metabolism, Response to stimulus)	20.7	10.71
	Sequence	Modifications				Theo. MH+ [Da]	Confidence (by Search Engine): Sequest HT
	DLTTAGAVTQCYR	1xCarbamidomethyl [C11]				1455.69	High
144	Q7TPB1	T-complex protein 1 subunit delta OS=Rattus norvegicus OX=10116 GN=Cct4 PE=1 SV=3	cytoskeleton, cytoplasm,nucleoplasm, cytosol,microtubule. (Cytoskeleton, Cytoplasm,Nucleus, Cytosol)	unfolded protein binding, nucleotide binding,ATP binding. (Binding)	protein folding,toxin transport,protein stabilization. (Protein metabolism,Substance transport)	58.1	8.02
	Sequence	Modifications				Theo. MH+ [Da]	Confidence (by Search Engine): Sequest HT
	VIDPATATSVDLR					1357.73	High
145	P83732	60S ribosomal protein L24 OS=Rattus norvegicus OX=10116 GN=Rpl24 PE=2 SV=1	ribosome,cytoplasm. (Ribosome,Cytoplasm)	structural constituent of ribosome, RNA binding. (Structure, Binding)	translation, ribosomal large subunit assembly,exit from mitosis,optic nerve development. (Protein metabolism, Cell cycle, Differentiation and development)	17.8	11.25
	Sequence	Modifications				Theo. MH+ [Da]	Confidence (by Search Engine): Sequest HT
	VFQFLNAK					966.541	High
146	Q63347	26S proteasome regulatory subunit 7 OS=Rattus norvegicus OX=10116 GN=Psmc2 PE=1 SV=3	cytoplasm,nucleus. (Cytoplasm,Nucleus)	proteasome-activating ATPase activity,ATP binding,nucleotide binding, transcription factor binding. (Catalysis, Binding)	positive regulation of RNA polymerase II transcription preinitiation complex assembly,protein catabolic process, positive regulation of proteasomal protein catabolic process,ubiquitin-dependent protein catabolic process. (Nucleic acid metabolism,Protein metabolism)	48.5	5.8
	Sequence	Modifications				Theo. MH+ [Da]	Confidence (by Search Engine): Sequest HT
	ALDEGDIALLK					1157.64	High
147	Q63797	Proteasome activator complex subunit 1 OS=Rattus norvegicus OX=10116 GN=Psme1 PE=2 SV=1	nucleoplasm,cytoplasm. (Nucleus,Cytoplasm)	endopeptidase activator activity. (Regulation)	antigen processing and presentation of exogenous antigen,positive regulation of endopeptidase activity,regulation of G1/S transition of mitotic cell cycle,regulation of proteasomal protein catabolic process. (Immune,Enzyme activity regulation,Cell cycle,Protein metabolism)	28.6	6.02
	Sequence	Modifications				Theo. MH+ [Da]	Confidence (by Search Engine): Sequest HT
	IVVLLQR					840.567	High
148	Q5XFX0	Transgelin-2 OS=Rattus norvegicus OX=10116 GN=Tagln2 PE=1 SV=1	extracellular region,cytosol,extracellular exosome,vesicle. (Extracellular region,Cytosol,Vesicle)	protein binding. (Binding)	epithelial cell differentiation. (Differentiation and development)	22.4	8.25
	Sequence	Modifications				Theo. MH+ [Da]	Confidence (by Search Engine): Sequest HT
	DDGLFSGDPNWFPK					1594.72	High
149	P06302	Prothymosin alpha OS=Rattus norvegicus OX=10116 GN=Ptma PE=1 SV=2	nucleus. (Nucleus)	histone binding,activating transcription factor binding. (Binding)	positive regulation of transcription by RNA polymerase II,negative regulation of cysteine-type endopeptidase activity involved in apoptotic process,negative regulation of apoptotic process,cell differentiation,histone exchange,cell population proliferation,positive regulation of NF-kappaB transcription factor activity. (Nucleic acid metabolism,Enzyme activity regulation,Apoptosis, Differentiation…	12.4	3.84
	Sequence	Modifications				Theo. MH+ [Da]	Confidence (by Search Engine): Sequest HT
	EVVEEAENGR					1131.53	High
150	Q6XVN8	Microtubule-associated proteins 1A/1B light chain 3A OS=Rattus norvegicus OX=10116 GN=Map1lc3a PE=1 SV=1	cytosol,autophagosome membrane,autophagosome,cytoplasmic vesicle,cytoskeleton, cytoplasm,late endosome. (Cytosol,Autophagosome,Vesicle,Cytoskeleton, Cytoplasm)	microtubule binding, ubiquitin protein ligase binding,phosphatidylethanolamine binding, protein binding, phospholipid binding. (Binding)	cellular response to nitrogen starvation, autophagosome assembly,autophagy of mitochondrion, macroautophagy,response to iron(II) ion,response to lead ion,cellular response to hydrogen peroxide, cellular response to copper ion, cellular response to starvation,response to nutrient levels. (Response to stimulus,Autophagy)	14.3	8.68
	Sequence	Modifications				Theo. MH+ [Da]	Confidence (by Search Engine): Sequest HT
	IPVIIER					839.535	High
151	P11506	Plasma membrane calcium-transporting ATPase 2 OS=Rattus norvegicus OX=10116 GN=Atp2b2 PE=1 SV=2	cell junction, plasma membrane, neuronal cell body membrane,membrane raft,apical plasma membrane,endoplasmic reticulum, integral component of presynaptic active zone membrane. (Extracellular region, Plasma membrane,Endoplasmic reticulum)	metal ion binding,calmodulin binding,nucleotide binding, ATP binding,calcium transmembrane transporter activity, calcium ion binding, calcium-dependent ATPase activity,glutamate receptor binding,calcium-transporting ATPase activity involved in regulation of presynaptic cytosolic calcium ion concentration, ATPase-coupled cation transmembrane transporter activity. (Binding,Transport,Catalysis)	calcium ion transport, ion transport,cell morphogenesis,cellular calcium ion homeostasis, regulation of cell size,serotonin metabolic process,regulation of cytosolic calcium ion concentration, positive regulation of calcium ion transport,cGMP metabolic process,neuron differentiation, regulation of presynaptic cytosolic calcium ion concentration. (Substance transport, Differentiation and developme…	136.7	5.97
	Sequence	Modifications				Theo. MH+ [Da]	Confidence (by Search Engine): Sequest HT
	KGDGLQLPAADGAAPANAAGSANASLVNGKMQDGSADSSQSK	1xOxidation [M31]				3943.87	High
152	O88553	Zinc finger protein 37 OS=Rattus norvegicus OX=10116 GN=Zfp37 PE=1 SV=1	nuclear chromatin,nucleus. (Nucleus)	RNA polymerase II transcription regulatory region sequence-specific DNA binding,DNA-binding transcription factor activity, RNA polymerase II-specific,DNA-binding transcription repressor activity, RNA polymerase II-specifi;metal ion binding,DNA binding. (Binding,Regulation)	regulation of transcription by RNA polymerase II, negative regulation of transcription by RNA polymerase II,regulation of transcription, DNA-templated;cell differentiation,cell population proliferation. (Nucleic acid metabolism,Differentiation and development,Cell proliferation)	68.1	9.03
	Sequence	Modifications	nuclear chromatin			Theo. MH+ [Da]	Confidence (by Search Engine): Sequest HT
	LFGKGDKNQTGK					1292.7	High
153	P62494	Ras-related protein Rab-11A OS=Rattus norvegicus OX=10116 GN=Rab11a PE=1 SV=3	endosome, transport vesicle,cytosol,trans-Golgi network, phagocytic vesicle, plasma membrane,extracellular exosome,cytoplasm, vesicle. (Vesicle,Cytosol,Golgi apparatus, Plasma membrane,Extracellular region, Cytoplasm)	GTPase activity,nucleotide binding, GTP binding, microtubule binding. (Catalysis,Binding)	neurotransmitter receptor transport, endosome to postsynaptic membrane,exocytosis,neuron projection development, protein localization to plasma membrane,intracellular cholesterol transport, protein transport, cell cycle,positive regulation of G2/M transition of mitotic cell cycle, establishment of vesicle localization,mitotic spindle assembly,exosomal secretion,vesicle-mediated transport, regulat…	24.4	6.57
	Sequence	Modifications				Theo. MH+ [Da]	Confidence (by Search Engine): Sequest HT
	NEFNLESK					980.468	High
154	P29314	40S ribosomal protein S9 OS=Rattus norvegicus OX=10116 GN=Rps9 PE=1 SV=4	small ribosomal subunit,ribosome,cytoplasm, nucleolus. (Ribosome,Cytoplasm, Nucleus)	rRNA binding,RNA binding,structural constituent of ribosome,5.8S rRNA binding,translation regulator activity. (Binding,Structure,Regulation)	translation,positive regulation of cell population proliferation,positive regulation of translational fidelity. (Protein metabolism,Cell proliferation)	22.6	10.65
	Sequence	Modifications				Theo. MH+ [Da]	Confidence (by Search Engine): Sequest HT
	IEDFLER					921.468	High
155	P62919	60S ribosomal protein L8 OS=Rattus norvegicus OX=10116 GN=Rpl8 PE=2 SV=2	cytosolic large ribosomal subunit, ribosome,cytoplasm. (Ribosome,Cytoplasm)	RNA binding,structural constituent of ribosome,5.8S rRNA binding, RNA binding. (Binding, Structure)	cytoplasmic translation, translation,cellular response to nerve growth factor stimulus. (Protein metabolism,Response to stimulus)	28	11.03
	Sequence	Modifications				Theo. MH+ [Da]	Confidence (by Search Engine): Sequest HT
	AVVGVVAGGGR					941.553	High
156	Q6AYK3	Inositol-3-phosphate synthase 1 OS=Rattus norvegicus OX=10116 GN=Isyna1 PE=3 SV=2	cytoplasm. (Cytoplasm)	inositol-3-phosphate synthase activity,isomerase activity. (Catalysis)	inositol biosynthetic process,phospholipid biosynthetic process, lipid metabolic process. (Other substance metabolism)	60.8	6.04
	Sequence	Modifications				Theo. MH+ [Da]	Confidence (by Search Engine): Sequest HT
	APLVPPGSPVVNALFR					1633.94	High
157	Q6IG00	Keratin, type II cytoskeletal 4 OS=Rattus norvegicus OX=10116 GN=Krt4 PE=3 SV=1	intermediate filament,cell surface, intermediate filament cytoskeleton,keratin filament. (Plasma membrane,Cytoskeleton)	protein binding. (Binding)	cytoskeleton organization. (Cytoskeleton organization)	57.6	7.64
	Sequence	Modifications				Theo. MH+ [Da]	Confidence (by Search Engine): Sequest HT
	NEISELNR					974.49	High
158	P63324	40S ribosomal protein S12 OS=Rattus norvegicus OX=10116 GN=Rps12 PE=1 SV=2	ribosome, cytoplasm, cytosolic large ribosomal subunit. (Ribosome, Cytoplasm)	structural constituent of ribosome. (Structure)	translation,response to organonitrogen compound. (Protein metabolism, Response to stimulus)	14.5	7.24
	Sequence	Modifications				Theo. MH+ [Da]	Confidence (by Search Engine): Sequest HT
	DVIEEYFK					1042.51	High
159	Q5I0G4	Glycine--tRNA ligase OS=Rattus norvegicus OX=10116 GN=Gars1 PE=1 SV=2	extracellular exosome, cytoplasm,extracellular region,mitochondrion,secretory granule. (Extracellular region, Cytoplasm,Mitochondrion)	bis(5'-nucleosyl)-tetraphosphatase (asymmetrical) activity,protein dimerization activity,glycine-tRNA ligase activity, aminoacyl-tRNA ligase activity, nucleotide binding,ATP binding,transferase activity,hydrolase activity, ligase activity. (Catalysis,Regulation,Binding)	tRNA aminoacylation for protein translation, diadenosine tetraphosphate biosynthetic process,glycyl-tRNA aminoacylation,translation. (Protein metabolism,Other substance metabolism)	81.7	6.57
	Sequence	Modifications				Theo. MH+ [Da]	Confidence (by Search Engine): Sequest HT
	AEVSELPSVVR					1185.65	High
160	Q6AYH5	Dynactin subunit 2 OS=Rattus norvegicus OX=10116 GN=Dctn2 PE=1 SV=1	cytoplasm,vesicle,cytoskeleton,microtubule. (Cytoplasm,Vesicle,Cytoskeleton)	motor activity,spectrin binding, protein kinase binding. (Motor activity, Binding)	mitotic spindle organization,mitotic cell cycle,mitotic metaphase plate congression,protein localization to centrosome. (Cell cycle,Substance transport)	44.1	5.26
	Sequence	Modifications				Theo. MH+ [Da]	Confidence (by Search Engine): Sequest HT
	ENLATVEGNFASIDAR					1706.83	High
161	P13838	Leukosialin (Fragment) OS=Rattus norvegicus OX=10116 GN=Spn PE=1 SV=1	nucleus,cell surface, basement membrane,extracellular space,integral component of plasma membrane. (Nucleus,Extracellular region,Plasma membrane)	heat shock protein binding, protein binding,transmembrane signaling receptor activity,Hsp70 protein binding. (Binding, Regulation)	regulation of gene expression,regulation of immune response, cell surface receptor signaling pathway,positive regulation of tumor necrosis factor production,defense response to bacterium,chronic inflammatory response,apoptotic signaling pathway,positive regulation of protein phosphorylation,negative regulation of cell adhesion,cell surface receptor signaling pathway,regulation of defense response…	38.4	4.96
	Sequence	Modifications				Theo. MH+ [Da]	Confidence (by Search Engine): Sequest HT
	GTSAPPVTVTSSTMTSGPFVATTVSSETSGPPVTMATGSLGPSK	2xOxidation [M14; M35]				4200.02	High
162	Q6MG60	N(G),N(G)-dimethylarginine dimethylaminohydrolase 2 OS=Rattus norvegicus OX=10116 GN=Ddah2 PE=1 SV=1	mitochondrion,cytoplasm, cytosol. (Mitochondrion,Cytoplasm, Cytosol)	dimethylargininase activity,hydrolase activity, acting on carbon-nitrogen (but not peptide) bonds, in linear amidines;amino acid binding. (Catalysis,Binding)	positive regulation of nitric oxide biosynthetic process,citrulline metabolic process,arginine metabolic process. (Other substance metabolism,Protein metabolism)	29.7	6.01
	Sequence	Modifications				Theo. MH+ [Da]	Confidence (by Search Engine): Sequest HT
	ALQDLGLR					885.515	High
163	O88767	Parkinson disease protein 7 homolog OS=Rattus norvegicus OX=10116 GN=Park7 PE=1 SV=1	extracellular exosome,nucleus,cytosol,endoplasmic reticulum,mitochondrion,plasma membrane, membrane raft. (Extracellular region,Nucleus,Cytosol,Endoplasmic reticulum,Mitochondrion,Plasma membrane)	superoxide dismutase copper chaperone activity,cytokine binding,repressing transcription factor binding,cupric ion binding, transcription coactivator activity, transcription factor binding,tyrosine 3-monooxygenase activator activity,ubiquitin-like protein conjugating enzyme binding,scaffold protein binding,L-dopa decarboxylase activator activity,protein deglycase activity, glyoxalase (glycolic ac…	positive regulation of protein localization to nucleus,negative regulation of protein K48-linked deubiquitination,negative regulation of cysteine-type endopeptidase activity involved in apoptotic signaling pathway,negative regulation of protein acetylation,negative regulation of protein phosphorylation, negative regulation of protein ubiquitination, cellular response to oxidative stress, positive…	20	6.77
	Sequence	Modifications				Theo. MH+ [Da]	Confidence (by Search Engine): Sequest HT
	ALVILAK					727.508	High
164	Q5U300	Ubiquitin-like modifier-activating enzyme 1 OS=Rattus norvegicus OX=10116 GN=Uba1 PE=1 SV=1	cytoplasm, mitochondrion, nucleus,lysosomal membrane,rough endoplasmic reticulum membrane, cytosol,endosome membrane. (Cytoplasm, Mitochondrion, Nucleus,Lysosome,Endoplasmic reticulum, Cytosol, Vesicle)	ubiquitin-like modifier activating enzyme activity, ligase activity,ATP binding, nucleotide binding,ubiquitin activating enzyme activity. (Catalysis,Binding)	cellular protein modification process,cellular response to DNA damage stimulus, protein ubiquitination, ubiquitin-dependent protein catabolic process, protein modification by small protein conjugation. (Protein metabolism,Response to stimulus)	117.7	5.57
	Sequence	Modifications				Theo. MH+ [Da]	Confidence (by Search Engine): Sequest HT
	LAGTQPLEVLEAVQR					1623.91	High
165	P48721	Stress-70 protein, mitochondrial OS=Rattus norvegicus OX=10116 GN=Hspa9 PE=1 SV=3	cytoplasm, mitochondrion, nucleus,mitochondrial nucleoid. (Cytoplasm, Mitochondrion, Nucleus)	unfolded protein binding,misfolded protein binding, ATP binding,ATPase activity,heat shock protein binding, protein folding chaperone, ATP binding,nucleotide binding, ubiquitin protein ligase binding,protein binding, chaperone binding. (Binding,Regulation,Catalysis)	response to unfolded protein, chaperone cofactor-dependent protein refolding,protein refolding,protein autophosphorylation, negative regulation of cell death,response to toxic substance,iron-sulfur cluster assembly,protein export from nucleus, cellular response to interleukin-1. (Response to stimulus, Protein metabolism,Phosphorylation and dephosphorylation,Apoptosis,Substance transport)	73.8	6.3
	Sequence	Modifications				Theo. MH+ [Da]	Confidence (by Search Engine): Sequest HT
	AQFEGIVTDLIK					1333.74	High
*The terms in the round brackets are classifications.
